# Supplementary material for: Multiple spacer sequence typing of Coxiella burnetii carried by ticks in Gansu, China
Source: Front Vet Sci. 2024 Nov 27;11:1470242. doi: 10.3389/fvets.2024.1470242 (PMC11632110; doi:10.3389/fvets.2024.1470242)
Supplement: Supplementary file 1 [file Data_Sheet_1.fasta]

>Baiyin-tick-1 Coxiella burnetii isolate Baiyin-tick-1 IS1111 gene, partial sequence.
GGGTATCTCAACGCAGTTGATCAGTCCGCAGCACGTCAAACCGTATGTCAAAAGTAACAAGAATGATCGTAACGATGCGCAGGCGATAGCTGAAGCGGCTTCCCGCGCCTCGATGCGGTTTGTGCGGGGTAAAACGGTGGAACAACAAGACGTTCAAGCGCTGTTAAAGATACGCGATCGTTTAGTCAAAAGCCGCACGGCGCTGATCAATGAGATTCGGGGGTTGTTGCAAGAATACGGACTCACGATGGCGCGTGGTGCCAAGCGATTTTATGAAGAGCTCCCGTTGATTTTAGCGAGCGAAGCGGTGGGATTAACACCGCGGATGAAACGGGTGTTGAATTGTTTGTATACCGAATTGTTGAACCGGGACGAAGCGATTG
>Baiyin-tick-2 Coxiella burnetii isolate Baiyin-tick-2 IS1111 gene, partial sequence.
GGGTATCTCAACGCAGTTGATCAGTCCGCAGCACGTCAAACCGTATGTCAAAAGTAACAAGAATGATCGTAACGATGCGCAGGCGATAGCTGAAGCGGCTTCCCGCGCCTCGATGCGGTTTGTGCGGGGTAAAACGGTGGAACAACAAGACGTTCAAGCGCTGTTAAAGATACGCGATCGTTTAGTCAAAAGCCGCACGGCGCTGATCAATGAGATTCGGGGGTTGTTGCAAGAATACGGACTCACGATGGCGCGTGGTGCCAAGCGATTTTATGAAGAGCTCCCGTTGATTTTAGCGAGCGAAGCGGTGGGATTAACACCGCGGATGAAACGGGTGTTGAATTGTTTGTATACCGAATTGTTGAACCGGGACGAAGCGATTG
>Baiyin-tick-3 Coxiella burnetii isolate Baiyin-tick-3 IS1111 gene, partial sequence.
GGGTATCTCAACGCAGTTGATCAGTCCGCAGCACGTCAAACCGTATGTCAAAAGTAACAAGAATGATCGTAACGATGCGCAGGCGATAGCTGAAGCGGCTTCCCGCGCCTCGATGCGGTTTGTGCGGGGTAAAACGGTGGAACAACAAGACGTTCAAGCGCTGTTAAAGATACGCGATCGTTTAGTCAAAAGCCGCACGGCGCTGATCAATGAGATTCGGGGGTTGTTGCAAGAATACGGACTCACGATGGCGCGTGGTGCCAAGCGATTTTATGAAGAGCTCCCGTTGATTTTAGCGAGCGAAGCGGTGGGATTAACACCGCGGATGAAACGGGTGTTGAATTGTTTGTATACCGAATTGTTGAACCGGGACGAAGCGATTG
>Baiyin-tick-4 Coxiella burnetii isolate Baiyin-tick-4 IS1111 gene, partial sequence.
GGGTATCTCAACGCAGTTGATCAGTCCGCAGCACGTCAAACCGTATGTCAAAAGTAACAAGAATGATCGTAACGATGCGCAGGCGATAGCTGAAGCGGCTTCCCGCGCCTCGATGCGGTTTGTGCGGGGTAAAACGGTGGAACAACAAGACGTTCAAGCGCTGTTAAAGATACGCGATCGTTTAGTCAAAAGCCGCACGGCGCTGATCAATGAGATTCGGGGGTTGTTGCAAGAATACGGACTCACGATGGCGCGTGGTGCCAAGCGATTTTATGAAGAGCTCCCGTTGATTTTAGCGAGCGAAGCGGTGGGATTAACACCGCGGATGAAACGGGTGTTGAATTGTTTGTATACCGAATTGTTGAACCGGGACGAAGCGATTG
>Baiyin-tick-5 Coxiella burnetii isolate Baiyin-tick-5 IS1111 gene, partial sequence.
GGGTATCTCAACGCAGTTGATCAGTCCGCAGCACGTCAAACCGTATGTCAAAAGTAACAAGAATGATCGTAACGATGCGCAGGCGATAGCTGAAGCGGCTTCCCGCGCCTCGATGCGGTTTGTGCGGGGTAAAACGGTGGAACAACAAGACGTTCAAGCGCTGTTAAAGATACGCGATCGTTTAGTCAAAAGCCGCACGGCGCTGATCAATGAGATTCGGGGGTTGTTGCAAGAATACGGACTCACGATGGCGCGTGGTGCCAAGCGATTTTATGAAGAGCTCCCGTTGATTTTAGCGAGCGAAGCGGTGGGATTAACACCGCGGATGAAACGGGTGTTGAATTGTTTGTATACCGAATTGTTGAACCGGGACGAAGCGATTG
>Baiyin-tick-7 Coxiella burnetii isolate Baiyin-tick-7 IS1111 gene, partial sequence.
GGGTATCTCAACGCAGTTGATCAGTCCGCAGCACGTCAAACCGTATGTCAAAAGTAACAAGAATGATCGTAACGATGCGCAGGCGATAGCTGAAGCGGCTTCCCGCGCCTCGATGCGGTTTGTGCGGGGTAAAACGGTGGAACAACAAGACGTTCAAGCGCTGTTAAAGATACGCGATCGTTTAGTCAAAAGCCGCACGGCGCTGATCAATGAGATTCGGGGGTTGTTGCAAGAATACGGACTCACGATGGCGCGTGGTGCCAAGCGATTTTATGAAGAGCTCCCGTTGATTTTAGCGAGCGAAGCGGTGGGATTAACACCGCGGATGAAACGGGTGTTGAATTGTTTGTATACCGAATTGTTGAACCGGGACGAAGCGATTG
>Baiyin-tick-9 Coxiella burnetii isolate Baiyin-tick-9 IS1111 gene, partial sequence.
GGGTATCTCAACGCAGTTGATCAGTCCGCAGCACGTCAAACCGTATGTCAAAAGTAACAAGAATGATCGTAACGATGCGCAGGCGATAGCTGAAGCGGCTTCCCGCGCCTCGATGCGGTTTGTGCGGGGTAAAACGGTGGAACAACAAGACGTTCAAGCGCTGTTAAAGATACGCGATCGTTTAGTCAAAAGCCGCACGGCGCTGATCAATGAGATTCGGGGGTTGTTGCAAGAATACGGACTCACGATGGCGCGTGGTGCCAAGCGATTTTATGAAGAGCTCCCGTTGATTTTAGCGAGCGAAGCGGTGGGATTAACACCGCGGATGAAACGGGTGTTGAATTGTTTGTATACCGAATTGTTGAACCGGGACGAAGCGATTG
>Baiyin-tick-10 Coxiella burnetii isolate Baiyin-tick-10 IS1111 gene, partial sequence.
GGGTATCTCAACGCAGTTGATCAGTCCGCAGCACGTCAAACCGTATGTCAAAAGTAACAAGAATGATCGTAACGATGCGCAGGCGATAGCTGAAGCGGCTTCCCGCGCCTCGATGCGGTTTGTGCGGGGTAAAACGGTGGAACAACAAGACGTTCAAGCGCTGTTAAAGATACGCGATCGTTTAGTCAAAAGCCGCACGGCGCTGATCAATGAGATTCGGGGGTTGTTGCAAGAATACGGACTCACGATGGCGCGTGGTGCCAAGCGATTTTATGAAGAGCTCCCGTTGATTTTAGCGAGCGAAGCGGTGGGATTAACACCGCGGATGAAACGGGTGTTGAATTGTTTGTATACCGAATTGTTGAACCGGGACGAAGCGATTG
>Baiyin-tick-11 Coxiella burnetii isolate Baiyin-tick-11 IS1111 gene, partial sequence.
GGGTATCTCAACGCAGTTGATCAGTCCGCAGCACGTCAAACCGTATGTCAAAAGTAACAAGAATGATCGTAACGATGCGCAGGCGATAGCTGAAGCGGCTTCCCGCGCCTCGATGCGGTTTGTGCGGGGTAAAACGGTGGAACAACAAGACGTTCAAGCGCTGTTAAAGATACGCGATCGTTTAGTCAAAAGCCGCACGGCGCTGATCAATGAGATTCGGGGGTTGTTGCAAGAATACGGACTCACGATGGCGCGTGGTGCCAAGCGATTTTATGAAGAGCTCCCGTTGATTTTAGCGAGCGAAGCGGTGGGATTAACACCGCGGATGAAACGGGTGTTGAATTGTTTGTATACCGAATTGTTGAACCGGGACGAAGCGATTG
>Baiyin-tick-12 Coxiella burnetii isolate Baiyin-tick-12 IS1111 gene, partial sequence.
GGGTATCTCAACGCAGTTGATCAGTCCGCAGCACGTCAAACCGTATGTCAAAAGTAACAAGAATGATCGTAACGATGCGCAGGCGATAGCTGAAGCGGCTTCCCGCGCCTCGATGCGGTTTGTGCGGGGTAAAACGGTGGAACAACAAGACGTTCAAGCGCTGTTAAAGATACGCGATCGTTTAGTCAAAAGCCGCACGGCGCTGATCAATGAGATTCGGGGGTTGTTGCAAGAATACGGACTCACGATGGCGCGTGGTGCCAAGCGATTTTATGAAGAGCTCCCGTTGATTTTAGCGAGCGAAGCGGTGGGATTAACACCGCGGATGAAACGGGTGTTGAATTGTTTGTATACCGAATTGTTGAACCGGGACGAAGCGATTG
>Baiyin-tick-15 Coxiella burnetii isolate Baiyin-tick-15 IS1111 gene, partial sequence.
GGGTATCTCAACGCAGTTGATCAGTCCGCAGCACGTCAAACCGTATGTCAAAAGTAACAAGAATGATCGTAACGATGCGCAGGCGATAGCTGAAGCGGCTTCCCGCGCCTCGATGCGGTTTGTGCGGGGTAAAACGGTGGAACAACAAGACGTTCAAGCGCTGTTAAAGATACGCGATCGTTTAGTCAAAAGCCGCACGGCGCTGATCAATGAGATTCGGGGGTTGTTGCAAGAATACGGACTCACGATGGCGCGTGGTGCCAAGCGATTTTATGAAGAGCTCCCGTTGATTTTAGCGAGCGAAGCGGTGGGATTAACACCGCGGATGAAACGGGTGTTGAATTGTTTGTATACCGAATTGTTGAACCGGGACGAAGCGATTG
>Baiyin-tick-17 Coxiella burnetii isolate Baiyin-tick-17 IS1111 gene, partial sequence.
GGGTATCTCAACGCAGTTGATCAGTCCGCAGCACGTCAAACCGTATGTCAAAAGTAACAAGAATGATCGTAACGATGCGCAGGCGATAGCTGAAGCGGCTTCCCGCGCCTCGATGCGGTTTGTGCGGGGTAAAACGGTGGAACAACAAGACGTTCAAGCGCTGTTAAAGATACGCGATCGTTTAGTCAAAAGCCGCACGGCGCTGATCAATGAGATTCGGGGGTTGTTGCAAGAATACGGACTCACGATGGCGCGTGGTGCCAAGCGATTTTATGAAGAGCTCCCGTTGATTTTAGCGAGCGAAGCGGTGGGATTAACACCGCGGATGAAACGGGTGTTGAATTGTTTGTATACCGAATTGTTGAACCGGGACGAAGCGATTG
>Baiyin-tick-18 Coxiella burnetii isolate Baiyin-tick-18 IS1111 gene, partial sequence.
GGGTATCTCAACGCAGTTGATCAGTCCGCAGCACGTCAAACCGTATGTCAAAAGTAACAAGAATGATCGTAACGATGCGCAGGCGATAGCTGAAGCGGCTTCCCGCGCCTCGATGCGGTTTGTGCGGGGTAAAACGGTGGAACAACAAGACGTTCAAGCGCTGTTAAAGATACGCGATCGTTTAGTCAAAAGCCGCACGGCGCTGATCAATGAGATTCGGGGGTTGTTGCAAGAATACGGACTCACGATGGCGCGTGGTGCCAAGCGATTTTATGAAGAGCTCCCGTTGATTTTAGCGAGCGAAGCGGTGGGATTAACACCGCGGATGAAACGGGTGTTGAATTGTTTGTATACCGAATTGTTGAACCGGGACGAAGCGATTG
>Baiyin-tick-19 Coxiella burnetii isolate Baiyin-tick-19 IS1111 gene, partial sequence.
GGGTATCTCAACGCAGTTGATCAGTCCGCAGCACGTCAAACCGTATGTCAAAAGTAACAAGAATGATCGTAACGATGCGCAGGCGATAGCTGAAGCGGCTTCCCGCGCCTCGATGCGGTTTGTGCGGGGTAAAACGGTGGAACAACAAGACGTTCAAGCGCTGTTAAAGATACGCGATCGTTTAGTCAAAAGCCGCACGGCGCTGATCAATGAGATTCGGGGGTTGTTGCAAGAATACGGACTCACGATGGCGCGTGGTGCCAAGCGATTTTATGAAGAGCTCCCGTTGATTTTAGCGAGCGAAGCGGTGGGATTAACACCGCGGATGAAACGGGTGTTGAATTGTTTGTATACCGAATTGTTGAACCGGGACGAAGCGATTG
>Baiyin-tick-21 Coxiella burnetii isolate Baiyin-tick-21 IS1111 gene, partial sequence.
GGGTATCTCAACGCAGTTGATCAGTCCGCAGCACGTCAAACCGTATGTCAAAAGTAACAAGAATGATCGTAACGATGCGCAGGCGATAGCTGAAGCGGCTTCCCGCGCCTCGATGCGGTTTGTGCGGGGTAAAACGGTGGAACAACAAGACGTTCAAGCGCTGTTAAAGATACGCGATCGTTTAGTCAAAAGCCGCACGGCGCTGATCAATGAGATTCGGGGGTTGTTGCAAGAATACGGACTCACGATGGCGCGTGGTGCCAAGCGATTTTATGAAGAGCTCCCGTTGATTTTAGCGAGCGAAGCGGTGGGATTAACACCGCGGATGAAACGGGTGTTGAATTGTTTGTATACCGAATTGTTGAACCGGGACGAAGCGATTG
>Baiyin-tick-22 Coxiella burnetii isolate Baiyin-tick-22 IS1111 gene, partial sequence.
GGGTATCTCAACGCAGTTGATCAGTCCGCAGCACGTCAAACCGTATGTCAAAAGTAACAAGAATGATCGTAACGATGCGCAGGCGATAGCTGAAGCGGCTTCCCGCGCCTCGATGCGGTTTGTGCGGGGTAAAACGGTGGAACAACAAGACGTTCAAGCGCTGTTAAAGATACGCGATCGTTTAGTCAAAAGCCGCACGGCGCTGATCAATGAGATTCGGGGGTTGTTGCAAGAATACGGACTCACGATGGCGCGTGGTGCCAAGCGATTTTATGAAGAGCTCCCGTTGATTTTAGCGAGCGAAGCGGTGGGATTAACACCGCGGATGAAACGGGTGTTGAATTGTTTGTATACCGAATTGTTGAACCGGGACGAAGCGATTG
>Baiyin-tick-23 Coxiella burnetii isolate Baiyin-tick-23 IS1111 gene, partial sequence.
GGGTATCTCAACGCAGTTGATCAGTCCGCAGCACGTCAAACCGTATGTCAAAAGTAACAAGAATGATCGTAACGATGCGCAGGCGATAGCTGAAGCGGCTTCCCGCGCCTCGATGCGGTTTGTGCGGGGTAAAACGGTGGAACAACAAGACGTTCAAGCGCTGTTAAAGATACGCGATCGTTTAGTCAAAAGCCGCACGGCGCTGATCAATGAGATTCGGGGGTTGTTGCAAGAATACGGACTCACGATGGCGCGTGGTGCCAAGCGATTTTATGAAGAGCTCCCGTTGATTTTAGCGAGCGAAGCGGTGGGATTAACACCGCGGATGAAACGGGTGTTGAATTGTTTGTATACCGAATTGTTGAACCGGGACGAAGCGATTG
>Baiyin-tick-193 Coxiella burnetii isolate Baiyin-tick-193 IS1111 gene, partial sequence.
GGGTATCTCAACGCAGTTGATCAGTCCGCAGCACGTCAAACCGTATGTCAAAAGTAACAAGAATGATCGTAACGATGCGCAGGCGATAGCTGAAGCGGCTTCCCGCGCCTCGATGCGGTTTGTGCGGGGTAAAACGGTGGAACAACAAGACGTTCAAGCGCTGTTAAAGATACGCGATCGTTTAGTCAAAAGCCGCACGGCGCTGATCAATGAGATTCGGGGGTTGTTGCAAGAATACGGACTCACGATGGCGCGTGGTGCCAAGCGATTTTATGAAGAGCTCCCGTTGATTTTAGCGAGCGAAGCGGTGGGATTAACACCGCGGATGAAACGGGTGTTGAATTGTTTGTATACCGAATTGTTGAACCGGGACGAAGCGATTG
>Baiyin-tick-25 Coxiella burnetii isolate Baiyin-tick-25 IS1111 gene, partial sequence.
GGGTATCTCAACGCAGTTGATCAGTCCGCAGCACGTCAAACCGTATGTCAAAAGTAACAAGAATGATCGTAACGATGCGCAGGCGATAGCTGAAGCGGCTTCCCGCGCCTCGATGCGGTTTGTGCGGGGTAAAACGGTGGAACAACAAGACGTTCAAGCGCTGTTAAAGATACGCGATCGTTTAGTCAAAAGCCGCACGGCGCTGATCAATGAGATTCGGGGGTTGTTGCAAGAATACGGACTCACGATGGCGCGTGGTGCCAAGCGATTTTATGAAGAGCTCCCGTTGATTTTAGCGAGCGAAGCGGTGGGATTAACACCGCGGATGAAACGGGTGTTGAATTGTTTGTATACCGAATTGTTGAACCGGGACGAAGCGATTG
>Baiyin-tick-27 Coxiella burnetii isolate Baiyin-tick-27 IS1111 gene, partial sequence.
GGGTATCTCAACGCAGTTGATCAGTCCGCAGCACGTCAAACCGTATGTCAAAAGTAACAAGAATGATCGTAACGATGCGCAGGCGATAGCTGAAGCGGCTTCCCGCGCCTCGATGCGGTTTGTGCGGGGTAAAACGGTGGAACAACAAGACGTTCAAGCGCTGTTAAAGATACGCGATCGTTTAGTCAAAAGCCGCACGGCGCTGATCAATGAGATTCGGGGGTTGTTGCAAGAATACGGACTCACGATGGCGCGTGGTGCCAAGCGATTTTATGAAGAGCTCCCGTTGATTTTAGCGAGCGAAGCGGTGGGATTAACACCGCGGATGAAACGGGTGTTGAATTGTTTGTATACCGAATTGTTGAACCGGGACGAAGCGATTG
>Baiyin-tick-28 Coxiella burnetii isolate Baiyin-tick-28 IS1111 gene, partial sequence.
GGGTATCTCAACGCAGTTGATCAGTCCGCAGCACGTCAAACCGTATGTCAAAAGTAACAAGAATGATCGTAACGATGCGCAGGCGATAGCTGAAGCGGCTTCCCGCGCCTCGATGCGGTTTGTGCGGGGTAAAACGGTGGAACAACAAGACGTTCAAGCGCTGTTAAAGATACGCGATCGTTTAGTCAAAAGCCGCACGGCGCTGATCAATGAGATTCGGGGGTTGTTGCAAGAATACGGACTCACGATGGCGCGTGGTGCCAAGCGATTTTATGAAGAGCTCCCGTTGATTTTAGCGAGCGAAGCGGTGGGATTAACACCGCGGATGAAACGGGTGTTGAATTGTTTGTATACCGAATTGTTGAACCGGGACGAAGCGATTG
>Baiyin-tick-30 Coxiella burnetii isolate Baiyin-tick-30 IS1111 gene, partial sequence.
GGGTATCTCAACGCAGTTGATCAGTCCGCAGCACGTCAAACCGTATGTCAAAAGTAACAAGAATGATCGTAACGATGCGCAGGCGATAGCTGAAGCGGCTTCCCGCGCCTCGATGCGGTTTGTGCGGGGTAAAACGGTGGAACAACAAGACGTTCAAGCGCTGTTAAAGATACGCGATCGTTTAGTCAAAAGCCGCACGGCGCTGATCAATGAGATTCGGGGGTTGTTGCAAGAATACGGACTCACGATGGCGCGTGGTGCCAAGCGATTTTATGAAGAGCTCCCGTTGATTTTAGCGAGCGAAGCGGTGGGATTAACACCGCGGATGAAACGGGTGTTGAATTGTTTGTATACCGAATTGTTGAACCGGGACGAAGCGATTG
>Baiyin-tick-32 Coxiella burnetii isolate Baiyin-tick-32 IS1111 gene, partial sequence.
GGGTATCTCAACGCAGTTGATCAGTCCGCAGCACGTCAAACCGTATGTCAAAAGTAACAAGAATGATCGTAACGATGCGCAGGCGATAGCTGAAGCGGCTTCCCGCGCCTCGATGCGGTTTGTGCGGGGTAAAACGGTGGAACAACAAGACGTTCAAGCGCTGTTAAAGATACGCGATCGTTTAGTCAAAAGCCGCACGGCGCTGATCAATGAGATTCGGGGGTTGTTGCAAGAATACGGACTCACGATGGCGCGTGGTGCCAAGCGATTTTATGAAGAGCTCCCGTTGATTTTAGCGAGCGAAGCGGTGGGATTAACACCGCGGATGAAACGGGTGTTGAATTGTTTGTATACCGAATTGTTGAACCGGGACGAAGCGATTG
>Baiyin-tick-33 Coxiella burnetii isolate Baiyin-tick-33 IS1111 gene, partial sequence.
GGGTATCTCAACGCAGTTGATCAGTCCGCAGCACGTCAAACCGTATGTCAAAAGTAACAAGAATGATCGTAACGATGCGCAGGCGATAGCTGAAGCGGCTTCCCGCGCCTCGATGCGGTTTGTGCGGGGTAAAACGGTGGAACAACAAGACGTTCAAGCGCTGTTAAAGATACGCGATCGTTTAGTCAAAAGCCGCACGGCGCTGATCAATGAGATTCGGGGGTTGTTGCAAGAATACGGACTCACGATGGCGCGTGGTGCCAAGCGATTTTATGAAGAGCTCCCGTTGATTTTAGCGAGCGAAGCGGTGGGATTAACACCGCGGATGAAACGGGTGTTGAATTGTTTGTATACCGAATTGTTGAACCGGGACGAAGCGATTG
>Baiyin-tick-35 Coxiella burnetii isolate Baiyin-tick-35 IS1111 gene, partial sequence.
GGGTATCCCAACGCAGTTGATCAGTCCGCAGCACGTCAAACCGTATGTCAAAAGTAACAAGAATGATCGTAACGATGCGCAGGCGATAGCTGAAGCGGCTTCCCGCGCCTCGATGCGGTTTGTGCGGGGTAAAACGGTGGAACAACAAGACGTTCAAGCGCTGTTAAAGATACGCGATCGTTTAGTCAAAAGCCGCACGGCGCTGATCAATGAGATTCGGGGGTTGTTGCAAGAATACGGACTCACGATGGCGCGTGGTGCCAAGCGATTTTATGAAGAGCTCCCGTTGATTTTAGCGAGCGAAGCGGTGGGATTAACACCGCGGATGAAACGGGTGTTGAATTGTTTGTATACCGAATTGTTGAACCGGGACGAAGCGATTG
>Baiyin-tick-36 Coxiella burnetii isolate Baiyin-tick-36 IS1111 gene, partial sequence.
GGGTATCCCAACGCAGTTGATCAGTCCGCAGCACGTCAAACCGTATGTCAAAAGTAACAAGAATGATCGTAACGATGCGCAGGCGATAGCTGAAGCGGCTTCCCGCGCCTCGATGCGGTTTGTGCGGGGTAAAACGGTGGAACAACAAGACGTTCAAGCGCTGTTAAAGATACGCGATCGTTTAGTCAAAAGCCGCACGGCGCTGATCAATGAGATTCGGGGGTTGTTGCAAGAATACGGACTCACGATGGCGCGTGGTGCCAAGCGATTTTATGAAGAGCTCCCGTTGATTTTAGCGAGCGAAGCGGTGGGATTAACACCGCGGATGAAACGGGTGTTGAATTGTTTGTATACCGAATTGTTGAACCGGGACGAAGCGATTG
>Baiyin-tick-37 Coxiella burnetii isolate Baiyin-tick-37 IS1111 gene, partial sequence.
GGGTATCTCAACGCAGTTGATCAGTCCGCAGCACGTCAAACCGTATGTCAAAAGTAACAAGAATGATCGTAACGATGCGCAGGCGATAGCTGAAGCGGCTTCCCGCGCCTCGATGCGGTTTGTGCGGGGTAAAACGGTGGAACAACAAGACGTTCAAGCGCTGTTAAAGATACGCGATCGTTTAGTCAAAAGCCGCACGGCGCTGATCAATGAGATTCGGGGGTTGTTGCAAGAATACGGACTCACGATGGCGCGTGGTGCCAAGCGATTTTATGAAGAGCTCCCGTTGATTTTAGCGAGCGAAGCGGTGGGATTAACACCGCGGATGAAACGGGTGTTGAATTGTTTGTATACCGAATTGTTGAACCGGGACGAAGCGATTG
>Baiyin-tick-40 Coxiella burnetii isolate Baiyin-tick-40 IS1111 gene, partial sequence.
GGGTATCTCAACGCAGTTGATCAGTCCGCAGCACGTCAAACCGTATGTCAAAAGTAACAAGAATGATCGTAACGATGCGCAGGCGATAGCTGAAGCGGCTTCCCGCGCCTCGATGCGGTTTGTGCGGGGTAAAACGGTGGAACAACAAGACGTTCAAGCGCTGTTAAAGATACGCGATCGTTTAGTCAAAAGCCGCACGGCGCTGATCAATGAGATTCGGGGGTTGTTGCAAGAATACGGACTCACGATGGCGCGTGGTGCCAAGCGATTTTATGAAGAGCTCCCGTTGATTTTAGCGAGCGAAGCGGTGGGATTAACACCGCGGATGAAACGGGTGTTGAATTGTTTGTATACCGAATTGTTGAACCGGGACGAAGCGATTG
>Baiyin-tick-41 Coxiella burnetii isolate Baiyin-tick-41 IS1111 gene, partial sequence.
GGGTATCTCAACGCAGTTGATCAGTCCGCAGCACGTCAAACCGTATGTCAAAAGTAACAAGAATGATCGTAACGATGCGCAGGCGATAGCTGAAGCGGCTTCCCGCGCCTCGATGCGGTTTGTGCGGGGTAAAACGGTGGAACAACAAGACGTTCAAGCGCTGTTAAAGATACGCGATCGTTTAGTCAAAAGCCGCACGGCGCTGATCAATGAGATTCGGGGGTTGTTGCAAGAATACGGACTCACGATGGCGCGTGGTGCCAAGCGATTTTATGAAGAGCTCCCGTTGATTTTAGCGAGCGAAGCGGTGGGATTAACACCGCGGATGAAACGGGTGTTGAATTGTTTGTATACCGAATTGTTGAACCGGGACGAAGCGATTG
>Baiyin-tick-44 Coxiella burnetii isolate Baiyin-tick-44 IS1111 gene, partial sequence.
GGGTATCTCAACGCAGTTGATCAGTCCGCAGCACGTCAAACCGTATGTCAAAAGTAACAAGAATGATCGTAACGATGCGCAGGCGATAGCTGAAGCGGCTTCCCGCGCCTCGATGCGGTTTGTGCGGGGTAAAACGGTGGAACAACAAGACGTTCAAGCGCTGTTAAAGATACGCGATCGTTTAGTCAAAAGCCGCACGGCGCTGATCAATGAGATTCGGGGGTTGTTGCAAGAATACGGACTCACGATGGCGCGTGGTGCCAAGCGATTTTATGAAGAGCTCCCGTTGATTTTAGCGAGCGAAGCGGTGGGATTAACACCGCGGATGAAACGGGTGTTGAATTGTTTGTATACCGAATTGTTGAACCGGGACGAAGCGATTG
>Baiyin-tick-45 Coxiella burnetii isolate Baiyin-tick-45 IS1111 gene, partial sequence.
GGGTATCTCAACGCAGTTGATCAGTCCGCAGCACGTCAAACCGTATGTCAAAAGTAACAAGAATGATCGTAACGATGCGCAGGCGATAGCTGAAGCGGCTTCCCGCGCCTCGATGCGGTTTGTGCGGGGTAAAACGGTGGAACAACAAGACGTTCAAGCGCTGTTAAAGATACGCGATCGTTTAGTCAAAAGCCGCACGGCGCTGATCAATGAGATTCGGGGGTTGTTGCAAGAATACGGACTCACGATGGCGCGTGGTGCCAAGCGATTTTATGAAGAGCTCCCGTTGATTTTAGCGAGCGAAGCGGTGGGATTAACACCGCGGATGAAACGGGTGTTGAATTGTTTGTATACCGAATTGTTGAACCGGGACGAAGCGATTG
>Baiyin-tick-46 Coxiella burnetii isolate Baiyin-tick-46 IS1111 gene, partial sequence.
GGGTATCTCAACGCAGTTGATCAGTCCGCAGCACGTCAAACCGTATGTCAAAAGTAACAAGAATGATCGTAACGATGCGCAGGCGATAGCTGAAGCGGCTTCCCGCGCCTCGATGCGGTTTGTGCGGGGTAAAACGGTGGAACAACAAGACGTTCAAGCGCTGTTAAAGATACGCGATCGTTTAGTCAAAAGCCGCACGGCGCTGATCAATGAGATTCGGGGGTTGTTGCAAGAATACGGACTCACGATGGCGCGTGGTGCCAAGCGATTTTATGAAGAGCTCCCGTTGATTTTAGCGAGCGAAGCGGTGGGATTAACACCGCGGATGAAACGGGTGTTGAATTGTTTGTATACCGAATTGTTGAACCGGGACGAAGCGATTG
>Baiyin-tick-47 Coxiella burnetii isolate Baiyin-tick-47 IS1111 gene, partial sequence.
GGGTATCTCAACGCAGTTGATCAGTCCGCAGCACGTCAAACCGTATGTCAAAAGTAACAAGAATGATCGTAACGATGCGCAGGCGATAGCTGAAGCGGCTTCCCGCGCCTCGATGCGGTTTGTGCGGGGTAAAACGGTGGAACAACAAGACGTTCAAGCGCTGTTAAAGATACGCGATCGTTTAGTCAAAAGCCGCACGGCGCTGATCAATGAGATTCGGGGGTTGTTGCAAGAATACGGACTCACGATGGCGCGTGGTGCCAAGCGATTTTATGAAGAGCTCCCGTTGATTTTAGCGAGCGAAGCGGTGGGATTAACACCGCGGATGAAACGGGTGTTGAATTGTTTGTATACCGAATTGTTGAACCGGGACGAAGCGATTG
>Baiyin-tick-48 Coxiella burnetii isolate Baiyin-tick-48 IS1111 gene, partial sequence.
GGGTATCTCAACGCAGTTGATCAGTCCGCAGCACGTCAAACCGTATGTCAAAAGTAACAAGAATGATCGTAACGATGCGCAGGCGATAGCTGAAGCGGCTTCCCGCGCCTCGATGCGGTTTGTGCGGGGTAAAACGGTGGAACAACAAGACGTTCAAGCGCTGTTAAAGATACGCGATCGTTTAGTCAAAAGCCGCACGGCGCTGATCAATGAGATTCGGGGGTTGTTGCAAGAATACGGACTCACGATGGCGCGTGGTGCCAAGCGATTTTATGAAGAGCTCCCGTTGATTTTAGCGAGCGAAGCGGTGGGATTAACACCGCGGATGAAACGGGTGTTGAATTGTTTGTATACCGAATTGTTGAACCGGGACGAAGCGATTG
>Baiyin-tick-50 Coxiella burnetii isolate Baiyin-tick-50 IS1111 gene, partial sequence.
GGGTATCTCAACGCAGTTGATCAGTCCGCAGCACGTCAAACCGTATGTCAAAAGTAACAAGAATGATCGTAACGATGCGCAGGCGATAGCTGAAGCGGCTTCCCGCGCCTCGATGCGGTTTGTGCGGGGTAAAACGGTGGAACAACAAGACGTTCAAGCGCTGTTAAAGATACGCGATCGTTTAGTCAAAAGCCGCACGGCGCTGATCAATGAGATTCGGGGGTTGTTGCAAGAATACGGACTCACGATGGCGCGTGGTGCCAAGCGATTTTATGAAGAGCTCCCGTTGATTTTAGCGAGCGAAGCGGTGGGATTAACACCGCGGATGAAACGGGTGTTGAATTGTTTGTATACCGAATTGTTGAACCGGGACGAAGCGATTG
>Baiyin-tick-51 Coxiella burnetii isolate Baiyin-tick-51 IS1111 gene, partial sequence.
GGGTATCTCAACGCAGTTGATCAGTCCGCAGCACGTCAAACCGTATGTCAAAAGTAACAAGAATGATCGTAACGATGCGCAGGCGATAGCTGAAGCGGCTTCCCGCGCCTCGATGCGGTTTGTGCGGGGTAAAACGGTGGAACAACAAGACGTTCAAGCGCTGTTAAAGATACGCGATCGTTTAGTCAAAAGCCGCACGGCGCTGATCAATGAGATTCGGGGGTTGTTGCAAGAATACGGACTCACGATGGCGCGTGGTGCCAAGCGATTTTATGAAGAGCTCCCGTTGATTTTAGCGAGCGAAGCGGTGGGATTAACACCGCGGATGAAACGGGTGTTGAATTGTTTGTATACCGAATTGTTGAACCGGGACGAAGCGATTG
>Baiyin-tick-53 Coxiella burnetii isolate Baiyin-tick-53 IS1111 gene, partial sequence.
GGGTATCTCAACGCAGTTGATCAGTCCGCAGCACGTCAAACCGTATGTCAAAAGTAACAAGAATGATCGTAACGATGCGCAGGCGATAGCTGAAGCGGCTTCCCGCGCCTCGATGCGGTTTGTGCGGGGTAAAACGGTGGAACAACAAGACGTTCAAGCGCTGTTAAAGATACGCGATCGTTTAGTCAAAAGCCGCACGGCGCTGATCAATGAGATTCGGGGGTTGTTGCAAGAATACGGACTCACGATGGCGCGTGGTGCCAAGCGATTTTATGAAGAGCTCCCGTTGATTTTAGCGAGCGAAGCGGTGGGATTAACACCGCGGATGAAACGGGTGTTGAATTGTTTGTATACCGAATTGTTGAACCGGGACGAAGCGATTG
>Baiyin-tick-55 Coxiella burnetii isolate Baiyin-tick-55 IS1111 gene, partial sequence.
GGGTATCCCAACGCAGTTGATCAGTCCGCAGCACGTCAAACCGTATGTCAAAAGTAACAAGAATGATCGTAACGATGCGCAGGCGATAGCTGAAGCGGCTTCCCGCGCCTCGATGCGGTTTGTGCGGGGTAAAACGGTGGAACAACAAGACGTTCAAGCGCTGTTAAAGATACGCGATCGTTTAGTCAAAAGCCGCACGGCGCTGATCAATGAGATTCGGGGGTTGTTGCAAGAATACGGACTCACGATGGCGCGTGGTGCCAAGCGATTTTATGAAGAGCTCCCGTTGATTTTAGCGAGCGAAGCGGTGGGATTAACACCGCGGATGAAACGGGTGTTGAATTGTTTGTATACCGAATTGTTGAACCGGGACGAAGCGATTG
>Baiyin-tick-58 Coxiella burnetii isolate Baiyin-tick-58 IS1111 gene, partial sequence.
GGGTATCTCAACGCAGTTGATCAGTCCGCAGCACGTCAAACCGTATGTCAAAAGTAACAAGAATGATCGTAACGATGCGCAGGCGATAGCTGAAGCGGCTTCCCGCGCCTCGATGCGGTTTGTGCGGGGTAAAACGGTGGAACAACAAGACGTTCAAGCGCTGTTAAAGATACGCGATCGTTTAGTCAAAAGCCGCACGGCGCTGATCAATGAGATTCGGGGGTTGTTGCAAGAATACGGACTCACGATGGCGCGTGGTGCCAAGCGATTTTATGAAGAGCTCCCGTTGATTTTAGCGAGCGAAGCGGTGGGATTAACACCGCGGATGAAACGGGTGTTGAATTGTTTGTATACCGAATTGTTGAACCGGGACGAAGCGATTG
>Baiyin-tick-63 Coxiella burnetii isolate Baiyin-tick-63 IS1111 gene, partial sequence.
GGGTATCTCAACGCAGTTGATCAGTCCGCAGCACGTCAAACCGTATGTCAAAAGTAACAAGAATGATCGTAACGATGCGCAGGCGATAGCTGAAGCGGCTTCCCGCGCCTCGATGCGGTTTGTGCGGGGTAAAACGGTGGAACAACAAGACGTTCAAGCGCTGTTAAAGATACGCGATCGTTTAGTCAAAAGCCGCACGGCGCTGATCAATGAGATTCGGGGGTTGTTGCAAGAATACGGACTCACGATGGCGCGTGGTGCCAAGCGATTTTATGAAGAGCTCCCGTTGATTTTAGCGAGCGAAGCGGTGGGATTAACACCGCGGATGAAACGGGTGTTGAATTGTTTGTATACCGAATTGTTGAACCGGGACGAAGCGATTG
>Baiyin-tick-64 Coxiella burnetii isolate Baiyin-tick-64 IS1111 gene, partial sequence.
GGGTATCTCAACGCAGTTGATCAGTCCGCAGCACGTCAAACCGTATGTCAAAAGTAACAAGAATGATCGTAACGATGCGCAGGCGATAGCTGAAGCGGCTTCCCGCGCCTCGATGCGGTTTGTGCGGGGTAAAACGGTGGAACAACAAGACGTTCAAGCGCTGTTAAAGATACGCGATCGTTTAGTCAAAAGCCGCACGGCGCTGATCAATGAGATTCGGGGGTTGTTGCAAGAATACGGACTCACGATGGCGCGTGGTGCCAAGCGATTTTATGAAGAGCTCCCGTTGATTTTAGCGAGCGAAGCGGTGGGATTAACACCGCGGATGAAACGGGTGTTGAATTGTTTGTATACCGAATTGTTGAACCGGGACGAAGCGATTG
>Baiyin-tick-65 Coxiella burnetii isolate Baiyin-tick-65 IS1111 gene, partial sequence.
GGGTATCTCAACGCAGTTGATCAGTCCGCAGCACGTCAAACCGTATGTCAAAAGTAACAAGAATGATCGTAACGATGCGCAGGCGATAGCTGAAGCGGCTTCCCGCGCCTCGATGCGGTTTGTGCGGGGTAAAACGGTGGAACAACAAGACGTTCAAGCGCTGTTAAAGATACGCGATCGTTTAGTCAAAAGCCGCACGGCGCTGATCAATGAGATTCGGGGGTTGTTGCAAGAATACGGACTCACGATGGCGCGTGGTGCCAAGCGATTTTATGAAGAGCTCCCGTTGATTTTAGCGAGCGAAGCGGTGGGATTAACACCGCGGATGAAACGGGTGTTGAATTGTTTGTATACCGAATTGTTGAACCGGGACGAAGCGATTG
>Baiyin-tick-66 Coxiella burnetii isolate Baiyin-tick-66 IS1111 gene, partial sequence.
GGGTATCTCAACGCAGTTGATCAGTCCGCAGCACGTCAAACCGTATGTCAAAAGTAACAAGAATGATCGTAACGATGCGCAGGCGATAGCTGAAGCGGCTTCCCGCGCCTCGATGCGGTTTGTGCGGGGTAAAACGGTGGAACAACAAGACGTTCAAGCGCTGTTAAAGATACGCGATCGTTTAGTCAAAAGCCGCACGGCGCTGATCAATGAGATTCGGGGGTTGTTGCAAGAATACGGACTCACGATGGCGCGTGGTGCCAAGCGATTTTATGAAGAGCTCCCGTTGATTTTAGCGAGCGAAGCGGTGGGATTAACACCGCGGATGAAACGGGTGTTGAATTGTTTGTATACCGAATTGTTGAACCGGGACGAAGCGATTG
>Baiyin-tick-68 Coxiella burnetii isolate Baiyin-tick-68 IS1111 gene, partial sequence.
GGGTATCTCAACGCAGTTGATCAGTCCGCAGCACGTCAAACCGTATGTCAAAAGTAACAAGAATGATCGTAACGATGCGCAGGCGATAGCTGAAGCGGCTTCCCGCGCCTCGATGCGGTTTGTGCGGGGTAAAACGGTGGAACAACAAGACGTTCAAGCGCTGTTAAAGATACGCGATCGTTTAGTCAAAAGCCGCACGGCGCTGATCAATGAGATTCGGGGGTTGTTGCAAGAATACGGACTCACGATGGCGCGTGGTGCCAAGCGATTTTATGAAGAGCTCCCGTTGATTTTAGCGAGCGAAGCGGTGGGATTAACACCGCGGATGAAACGGGTGTTGAATTGTTTGTATACCGAATTGTTGAACCGGGACGAAGCGATTG
>Baiyin-tick-69 Coxiella burnetii isolate Baiyin-tick-69 IS1111 gene, partial sequence.
GGGTATCTCAACGCAGTTGATCAGTCCGCAGCACGTCAAACCGTATGTCAAAAGTAACAAGAATGATCGTAACGATGCGCAGGCGATAGCTGAAGCGGCTTCCCGCGCCTCGATGCGGTTTGTGCGGGGTAAAACGGTGGAACAACAAGACGTTCAAGCGCTGTTAAAGATACGCGATCGTTTAGTCAAAAGCCGCACGGCGCTGATCAATGAGATTCGGGGGTTGTTGCAAGAATACGGACTCACGATGGCGCGTGGTGCCAAGCGATTTTATGAAGAGCTCCCGTTGATTTTAGCGAGCGAAGCGGTGGGATTAACACCGCGGATGAAACGGGTGTTGAATTGTTTGTATACCGAATTGTTGAACCGGGACGAAGCGATTG
>Baiyin-tick-73 Coxiella burnetii isolate Baiyin-tick-73 IS1111 gene, partial sequence.
GGGTATCTCAACGCAGTTGATCAGTCCGCAGCACGTCAAACCGTATGTCAAAAGTAACAAGAATGATCGTAACGATGCGCAGGCGATAGCTGAAGCGGCTTCCCGCGCCTCGATGCGGTTTGTGCGGGGTAAAACGGTGGAACAACAAGACGTTCAAGCGCTGTTAAAGATACGCGATCGTTTAGTCAAAAGCCGCACGGCGCTGATCAATGAGATTCGGGGGTTGTTGCAAGAATACGGACTCACGATGGCGCGTGGTGCCAAGCGATTTTATGAAGAGCTCCCGTTGATTTTAGCGAGCGAAGCGGTGGGATTAACACCGCGGATGAAACGGGTGTTGAATTGTTTGTATACCGAATTGTTGAACCGGGACGAAGCGATTG
>Baiyin-tick-74 Coxiella burnetii isolate Baiyin-tick-74 IS1111 gene, partial sequence.
GGGTATCTCAACGCAGTTGATCAGTCCGCAGCACGTCAAACCGTATGTCAAAAGTAACAAGAATGATCGTAACGATGCGCAGGCGATAGCTGAAGCGGCTTCCCGCGCCTCGATGCGGTTTGTGCGGGGTAAAACGGTGGAACAACAAGACGTTCAAGCGCTGTTAAAGATACGCGATCGTTTAGTCAAAAGCCGCACGGCGCTGATCAATGAGATTCGGGGGTTGTTGCAAGAATACGGACTCACGATGGCGCGTGGTGCCAAGCGATTTTATGAAGAGCTCCCGTTGATTTTAGCGAGCGAAGCGGTGGGATTAACACCGCGGATGAAACGGGTGTTGAATTGTTTGTATACCGAATTGTTGAACCGGGACGAAGCGATTG
>Baiyin-tick-76 Coxiella burnetii isolate Baiyin-tick-76 IS1111 gene, partial sequence.
GGGTATCTCAACGCAGTTGATCAGTCCGCAGCACGTCAAACCGTATGTCAAAAGTAACAAGAATGATCGTAACGATGCGCAGGCGATAGCTGAAGCGGCTTCCCGCGCCTCGATGCGGTTTGTGCGGGGTAAAACGGTGGAACAACAAGACGTTCAAGCGCTGTTAAAGATACGCGATCGTTTAGTCAAAAGCCGCACGGCGCTGATCAATGAGATTCGGGGGTTGTTGCAAGAATACGGACTCACGATGGCGCGTGGTGCCAAGCGATTTTATGAAGAGCTCCCGTTGATTTTAGCGAGCGAAGCGGTGGGATTAACACCGCGGATGAAACGGGTGTTGAATTGTTTGTATACCGAATTGTTGAACCGGGACGAAGCGATTG
>Baiyin-tick-77 Coxiella burnetii isolate Baiyin-tick-77 IS1111 gene, partial sequence.
GGGTATCTCAACGCAGTTGATCAGTCCGCAGCACGTCAAACCGTATGTCAAAAGTAACAAGAATGATCGTAACGATGCGCAGGCGATAGCTGAAGCGGCTTCCCGCGCCTCGATGCGGTTTGTGCGGGGTAAAACGGTGGAACAACAAGACGTTCAAGCGCTGTTAAAGATACGCGATCGTTTAGTCAAAAGCCGCACGGCGCTGATCAATGAGATTCGGGGGTTGTTGCAAGAATACGGACTCACGATGGCGCGTGGTGCCAAGCGATTTTATGAAGAGCTCCCGTTGATTTTAGCGAGCGAAGCGGTGGGATTAACACCGCGGATGAAACGGGTGTTGAATTGTTTGTATACCGAATTGTTGAACCGGGACGAAGCGATTG
>Baiyin-tick-78 Coxiella burnetii isolate Baiyin-tick-78 IS1111 gene, partial sequence.
GGGTATCTCAACGCAGTTGATCAGTCCGCAGCACGTCAAACCGTATGTCAAAAGTAACAAGAATGATCGTAACGATGCGCAGGCGATAGCTGAAGCGGCTTCCCGCGCCTCGATGCGGTTTGTGCGGGGTAAAACGGTGGAACAACAAGACGTTCAAGCGCTGTTAAAGATACGCGATCGTTTAGTCAAAAGCCGCACGGCGCTGATCAATGAGATTCGGGGGTTGTTGCAAGAATACGGACTCACGATGGCGCGTGGTGCCAAGCGATTTTATGAAGAGCTCCCGTTGATTTTAGCGAGCGAAGCGGTGGGATTAACACCGCGGATGAAACGGGTGTTGAATTGTTTGTATACCGAATTGTTGAACCGGGACGAAGCGATTG
>Baiyin-tick-81 Coxiella burnetii isolate Baiyin-tick-81 IS1111 gene, partial sequence.
GGGTATCTCAACGCAGTTGATCAGTCCGCAGCACGTCAAACCGTATGTCAAAAGTAACAAGAATGATCGTAACGATGCGCAGGCGATAGCTGAAGCGGCTTCCCGCGCCTCGATGCGGTTTGTGCGGGGTAAAACGGTGGAACAACAAGACGTTCAAGCGCTGTTAAAGATACGCGATCGTTTAGTCAAAAGCCGCACGGCGCTGATCAATGAGATTCGGGGGTTGTTGCAAGAATACGGACTCACGATGGCGCGTGGTGCCAAGCGATTTTATGAAGAGCTCCCGTTGATTTTAGCGAGCGAAGCGGTGGGATTAACACCGCGGATGAAACGGGTGTTGAATTGTTTGTATACCGAATTGTTGAACCGGGACGAAGCGATTG
>Baiyin-tick-84 Coxiella burnetii isolate Baiyin-tick-84 IS1111 gene, partial sequence.
GGGTATCTCAACGCAGTTGATCAGTCCGCAGCACGTCAAACCGTATGTCAAAAGTAACAAGAATGATCGTAACGATGCGCAGGCGATAGCTGAAGCGGCTTCCCGCGCCTCGATGCGGTTTGTGCGGGGTAAAACGGTGGAACAACAAGACGTTCAAGCGCTGTTAAAGATACGCGATCGTTTAGTCAAAAGCCGCACGGCGCTGATCAATGAGATTCGGGGGTTGTTGCAAGAATACGGACTCACGATGGCGCGTGGTGCCAAGCGATTTTATGAAGAGCTCCCGTTGATTTTAGCGAGCGAAGCGGTGGGATTAACACCGCGGATGAAACGGGTGTTGAATTGTTTGTATACCGAATTGTTGAACCGGGACGAAGCGATTG
>Baiyin-tick-85 Coxiella burnetii isolate Baiyin-tick-85 IS1111 gene, partial sequence.
GGGTATCTCAACGCAGTTGATCAGTCCGCAGCACGTCAAACCGTATGTCAAAAGTAACAAGAATGATCGTAACGATGCGCAGGCGATAGCTGAAGCGGCTTCCCGCGCCTCGATGCGGTTTGTGCGGGGTAAAACGGTGGAACAACAAGACGTTCAAGCGCTGTTAAAGATACGCGATCGTTTAGTCAAAAGCCGCACGGCGCTGATCAATGAGATTCGGGGGTTGTTGCAAGAATACGGACTCACGATGGCGCGTGGTGCCAAGCGATTTTATGAAGAGCTCCCGTTGATTTTAGCGAGCGAAGCGGTGGGATTAACACCGCGGATGAAACGGGTGTTGAATTGTTTGTATACCGAATTGTTGAACCGGGACGAAGCGATTG
>Baiyin-tick-87 Coxiella burnetii isolate Baiyin-tick-87 IS1111 gene, partial sequence.
GGGTATCTCAACGCAGTTGATCAGTCCGCAGCACGTCAAACCGTATGTCAAAAGTAACAAGAATGATCGTAACGATGCGCAGGCGATAGCTGAAGCGGCTTCCCGCGCCTCGATGCGGTTTGTGCGGGGTAAAACGGTGGAACAACAAGACGTTCAAGCGCTGTTAAAGATACGCGATCGTTTAGTCAAAAGCCGCACGGCGCTGATCAATGAGATTCGGGGGTTGTTGCAAGAATACGGACTCACGATGGCGCGTGGTGCCAAGCGATTTTATGAAGAGCTCCCGTTGATTTTAGCGAGCGAAGCGGTGGGATTAACACCGCGGATGAAACGGGTGTTGAATTGTTTGTATACCGAATTGTTGAACCGGGACGAAGCGATTG
>Baiyin-tick-88 Coxiella burnetii isolate Baiyin-tick-88 IS1111 gene, partial sequence.
GGGTATCCCAACGCAGTTGATCAGTCCGCAGCACGTCAAACCGTATGTCAAAAGTAACAAGAATGATCGTAACGATGCGCAGGCGATAGCTGAAGCGGCTTCCCGCGCCTCGATGCGGTTTGTGCGGGGTAAAACGGTGGAACAACAAGACGTTCAAGCGCTGTTAAAGATACGCGATCGTTTAGTCAAAAGCCGCACGGCGCTGATCAATGAGATTCGGGGGTTGTTGCAAGAATACGGACTCACGATGGCGCGTGGTGCCAAGCGATTTTATGAAGAGCTCCCGTTGATTTTAGCGAGCGAAGCGGTGGGATTAACACCGCGGATGAAACGGGTGTTGAATTGTTTGTATACCGAATTGTTGAACCGGGACGAAGCGATTG
>Baiyin-tick-89 Coxiella burnetii isolate Baiyin-tick-89 IS1111 gene, partial sequence.
GGGTATCTCAACGCAGTTGATCAGTCCGCAGCACGTCAAACCGTATGTCAAAAGTAACAAGAATGATCGTAACGATGCGCAGGCGATAGCTGAAGCGGCTTCCCGCGCCTCGATGCGGTTTGTGCGGGGTAAAACGGTGGAACAACAAGACGTTCAAGCGCTGTTAAAGATACGCGATCGTTTAGTCAAAAGCCGCACGGCGCTGATCAATGAGATTCGGGGGTTGTTGCAAGAATACGGACTCACGATGGCGCGTGGTGCCAAGCGATTTTATGAAGAGCTCCCGTTGATTTTAGCGAGCGAAGCGGTGGGATTAACACCGCGGATGAAACGGGTGTTGAATTGTTTGTATACCGAATTGTTGAACCGGGACGAAGCGATTG
>Baiyin-tick-91 Coxiella burnetii isolate Baiyin-tick-91 IS1111 gene, partial sequence.
GGGTATCTCAACGCAGTTGATCAGTCCGCAGCACGTCAAACCGTATGTCAAAAGTAACAAGAATGATCGTAACGATGCGCAGGCGATAGCTGAAGCGGCTTCCCGCGCCTCGATGCGGTTTGTGCGGGGTAAAACGGTGGAACAACAAGACGTTCAAGCGCTGTTAAAGATACGCGATCGTTTAGTCAAAAGCCGCACGGCGCTGATCAATGAGATTCGGGGGTTGTTGCAAGAATACGGACTCACGATGGCGCGTGGTGCCAAGCGATTTTATGAAGAGCTCCCGTTGATTTTAGCGAGCGAAGCGGTGGGATTAACACCGCGGATGAAACGGGTGTTGAATTGTTTGTATACCGAATTGTTGAACCGGGACGAAGCGATTG
>Baiyin-tick-92 Coxiella burnetii isolate Baiyin-tick-92 IS1111 gene, partial sequence.
GGGTATCTCAACGCAGTTGATCAGTCCGCAGCACGTCAAACCGTATGTCAAAAGTAACAAGAATGATCGTAACGATGCGCAGGCGATAGCTGAAGCGGCTTCCCGCGCCTCGATGCGGTTTGTGCGGGGTAAAACGGTGGAACAACAAGACGTTCAAGCGCTGTTAAAGATACGCGATCGTTTAGTCAAAAGCCGCACGGCGCTGATCAATGAGATTCGGGGGTTGTTGCAAGAATACGGACTCACGATGGCGCGTGGTGCCAAGCGATTTTATGAAGAGCTCCCGTTGATTTTAGCGAGCGAAGCGGTGGGATTAACACCGCGGATGAAACGGGTGTTGAATTGTTTGTATACCGAATTGTTGAACCGGGACGAAGCGATTG
>Baiyin-tick-95 Coxiella burnetii isolate Baiyin-tick-95 IS1111 gene, partial sequence.
GGGTATCTCAACGCAGTTGATCAGTCCGCAGCACGTCAAACCGTATGTCAAAAGTAACAAGAATGATCGTAACGATGCGCAGGCGATAGCTGAAGCGGCTTCCCGCGCCTCGATGCGGTTTGTGCGGGGTAAAACGGTGGAACAACAAGACGTTCAAGCGCTGTTAAAGATACGCGATCGTTTAGTCAAAAGCCGCACGGCGCTGATCAATGAGATTCGGGGGTTGTTGCAAGAATACGGACTCACGATGGCGCGTGGTGCCAAGCGATTTTATGAAGAGCTCCCGTTGATTTTAGCGAGCGAAGCGGTGGGATTAACACCGCGGATGAAACGGGTGTTGAATTGTTTGTATACCGAATTGTTGAACCGGGACGAAGCGATTG
>Baiyin-tick-100 Coxiella burnetii isolate Baiyin-tick-100 IS1111 gene, partial sequence.
GGGTATCTCAACGCAGTTGATCAGTCCGCAGCACGTCAAACCGTATGTCAAAAGTAACAAGAATGATCGTAACGATGCGCAGGCGATAGCTGAAGCGGCTTCCCGCGCCTCGATGCGGTTTGTGCGGGGTAAAACGGTGGAACAACAAGACGTTCAAGCGCTGTTAAAGATACGCGATCGTTTAGTCAAAAGCCGCACGGCGCTGATCAATGAGATTCGGGGGTTGTTGCAAGAATACGGACTCACGATGGCGCGTGGTGCCAAGCGATTTTATGAAGAGCTCCCGTTGATTTTAGCGAGCGAAGCGGTGGGATTAACACCGCGGATGAAACGGGTGTTGAATTGTTTGTATACCGAATTGTTGAACCGGGACGAAGCGATTG
>Baiyin-tick-101 Coxiella burnetii isolate Baiyin-tick-101 IS1111 gene, partial sequence.
GGGTATCTCAACGCAGTTGATCAGTCCGCAGCACGTCAAACCGTATGTCAAAAGTAACAAGAATGATCGTAACGATGCGCAGGCGATAGCTGAAGCGGCTTCCCGCGCCTCGATGCGGTTTGTGCGGGGTAAAACGGTGGAACAACAAGACGTTCAAGCGCTGTTAAAGATACGCGATCGTTTAGTCAAAAGCCGCACGGCGCTGATCAATGAGATTCGGGGGTTGTTGCAAGAATACGGACTCACGATGGCGCGTGGTGCCAAGCGATTTTATGAAGAGCTCCCGTTGATTTTAGCGAGCGAAGCGGTGGGATTAACACCGCGGATGAAACGGGTGTTGAATTGTTTGTATACCGAATTGTTGAACCGGGACGAAGCGATTG
>Baiyin-tick-106 Coxiella burnetii isolate Baiyin-tick-106 IS1111 gene, partial sequence.
GGGTATCTCAACGCAGTTGATCAGTCCGCAGCACGTCAAACCGTATGTCAAAAGTAACAAGAATGATCGTAACGATGCGCAGGCGATAGCTGAAGCGGCTTCCCGCGCCTCGATGCGGTTTGTGCGGGGTAAAACGGTGGAACAACAAGACGTTCAAGCGCTGTTAAAGATACGCGATCGTTTAGTCAAAAGCCGCACGGCGCTGATCAATGAGATTCGGGGGTTGTTGCAAGAATACGGACTCACGATGGCGCGTGGTGCCAAGCGATTTTATGAAGAGCTCCCGTTGATTTTAGCGAGCGAAGCGGTGGGATTAACACCGCGGATGAAACGGGTGTTGAATTGTTTGTATACCGAATTGTTGAACCGGGACGAAGCGATTG
>Baiyin-tick-115 Coxiella burnetii isolate Baiyin-tick-115 IS1111 gene, partial sequence.
GGGTATCTCAACGCAGTTGATCAGTCCGCAGCACGTCAAACCGTATGTCAAAAGTAACAAGAATGATCGTAACGATGCGCAGGCGATAGCTGAAGCGGCTTCCCGCGCCTCGATGCGGTTTGTGCGGGGTAAAACGGTGGAACAACAAGACGTTCAAGCGCTGTTAAAGATACGCGATCGTTTAGTCAAAAGCCGCACGGCGCTGATCAATGAGATTCGGGGGTTGTTGCAAGAATACGGACTCACGATGGCGCGTGGTGCCAAGCGATTTTATGAAGAGCTCCCGTTGATTTTAGCGAGCGAAGCGGTGGGATTAACACCGCGGATGAAACGGGTGTTGAATTGTTTGTATACCGAATTGTTGAACCGGGACGAAGCGATTG
>Baiyin-tick-119 Coxiella burnetii isolate Baiyin-tick-119 IS1111 gene, partial sequence.
GGGTATCTCAACGCAGTTGATCAGTCCGCAGCACGTCAAACCGTATGTCAAAAGTAACAAGAATGATCGTAACGATGCGCAGGCGATAGCTGAAGCGGCTTCCCGCGCCTCGATGCGGTTTGTGCGGGGTAAAACGGTGGAACAACAAGACGTTCAAGCGCTGTTAAAGATACGCGATCGTTTAGTCAAAAGCCGCACGGCGCTGATCAATGAGATTCGGGGGTTGTTGCAAGAATACGGACTCACGATGGCGCGTGGTGCCAAGCGATTTTATGAAGAGCTCCCGTTGATTTTAGCGAGCGAAGCGGTGGGATTAACACCGCGGATGAAACGGGTGTTGAATTGTTTGTATACCGAATTGTTGAACCGGGACGAAGCGATTG
>Baiyin-tick-120 Coxiella burnetii isolate Baiyin-tick-120 IS1111 gene, partial sequence.
GGGTATCTCAACGCAGTTGATCAGTCCGCAGCACGTCAAACCGTATGTCAAAAGTAACAAGAATGATCGTAACGATGCGCAGGCGATAGCTGAAGCGGCTTCCCGCGCCTCGATGCGGTTTGTGCGGGGTAAAACGGTGGAACAACAAGACGTTCAAGCGCTGTTAAAGATACGCGATCGTTTAGTCAAAAGCCGCACGGCGCTGATCAATGAGATTCGGGGGTTGTTGCAAGAATACGGACTCACGATGGCGCGTGGTGCCAAGCGATTTTATGAAGAGCTCCCGTTGATTTTAGCGAGCGAAGCGGTGGGATTAACACCGCGGATGAAACGGGTGTTGAATTGTTTGTATACCGAATTGTTGAACCGGGACGAAGCGATTG
>Baiyin-tick-123 Coxiella burnetii isolate Baiyin-tick-123 IS1111 gene, partial sequence.
GGGTATCCCAACGCAGTTGATCAGTCCGCAGCACGTCAAACCGTATGTCAAAAGTAACAAGAATGATCGTAACGATGCGCAGGCGATAGCTGAAGCGGCTTCCCGCGCCTCGATGCGGTTTGTGCGGGGTAAAACGGTGGAACAACAAGACGTTCAAGCGCTGTTAAAGATACGCGATCGTTTAGTCAAAAGCCGCACGGCGCTGATCAATGAGATTCGGGGGTTGTTGCAAGAATACGGACTCACGATGGCGCGTGGTGCCAAGCGATTTTATGAAGAGCTCCCGTTGATTTTAGCGAGCGAAGCGGTGGGATTAACACCGCGGATGAAACGGGTGTTGAATTGTTTGTATACCGAATTGTTGAACCGGGACGAAGCGATTG
>Baiyin-tick-124 Coxiella burnetii isolate Baiyin-tick-124 IS1111 gene, partial sequence.
GGGTATCTCAACGCAGTTGATCAGTCCGCAGCACGTCAAACCGTATGTCAAAAGTAACAAGAATGATCGTAACGATGCGCAGGCGATAGCTGAAGCGGCTTCCCGCGCCTCGATGCGGTTTGTGCGGGGTAAAACGGTGGAACAACAAGACGTTCAAGCGCTGTTAAAGATACGCGATCGTTTAGTCAAAAGCCGCACGGCGCTGATCAATGAGATTCGGGGGTTGTTGCAAGAATACGGACTCACGATGGCGCGTGGTGCCAAGCGATTTTATGAAGAGCTCCCGTTGATTTTAGCGAGCGAAGCGGTGGGATTAACACCGCGGATGAAACGGGTGTTGAATTGTTTGTATACCGAATTGTTGAACCGGGACGAAGCGATTG
>Baiyin-tick-125 Coxiella burnetii isolate Baiyin-tick-125 IS1111 gene, partial sequence.
GGGTATCTCAACGCAGTTGATCAGTCCGCAGCACGTCAAACCGTATGTCAAAAGTAACAAGAATGATCGTAACGATGCGCAGGCGATAGCTGAAGCGGCTTCCCGCGCCTCGATGCGGTTTGTGCGGGGTAAAACGGTGGAACAACAAGACGTTCAAGCGCTGTTAAAGATACGCGATCGTTTAGTCAAAAGCCGCACGGCGCTGATCAATGAGATTCGGGGGTTGTTGCAAGAATACGGACTCACGATGGCGCGTGGTGCCAAGCGATTTTATGAAGAGCTCCCGTTGATTTTAGCGAGCGAAGCGGTGGGATTAACACCGCGGATGAAACGGGTGTTGAATTGTTTGTATACCGAATTGTTGAACCGGGACGAAGCGATTG
>Baiyin-tick-126 Coxiella burnetii isolate Baiyin-tick-126 IS1111 gene, partial sequence.
GGGTATCTCAACGCAGTTGATCAGTCCGCAGCACGTCAAACCGTATGTCAAAAGTAACAAGAATGATCGTAACGATGCGCAGGCGATAGCTGAAGCGGCTTCCCGCGCCTCGATGCGGTTTGTGCGGGGTAAAACGGTGGAACAACAAGACGTTCAAGCGCTGTTAAAGATACGCGATCGTTTAGTCAAAAGCCGCACGGCGCTGATCAATGAGATTCGGGGGTTGTTGCAAGAATACGGACTCACGATGGCGCGTGGTGCCAAGCGATTTTATGAAGAGCTCCCGTTGATTTTAGCGAGCGAAGCGGTGGGATTAACACCGCGGATGAAACGGGTGTTGAATTGTTTGTATACCGAATTGTTGAACCGGGACGAAGCGATTG
>Baiyin-tick-128 Coxiella burnetii isolate Baiyin-tick-128 IS1111 gene, partial sequence.
GGGTATCTCAACGCAGTTGATCAGTCCGCAGCACGTCAAACCGTATGTCAAAAGTAACAAGAATGATCGTAACGATGCGCAGGCGATAGCTGAAGCGGCTTCCCGCGCCTCGATGCGGTTTGTGCGGGGTAAAACGGTGGAACAACAAGACGTTCAAGCGCTGTTAAAGATACGCGATCGTTTAGTCAAAAGCCGCACGGCGCTGATCAATGAGATTCGGGGGTTGTTGCAAGAATACGGACTCACGATGGCGCGTGGTGCCAAGCGATTTTATGAAGAGCTCCCGTTGATTTTAGCGAGCGAAGCGGTGGGATTAACACCGCGGATGAAACGGGTGTTGAATTGTTTGTATACCGAATTGTTGAACCGGGACGAAGCGATTG
>Baiyin-tick-129 Coxiella burnetii isolate Baiyin-tick-129 IS1111 gene, partial sequence.
GGGTATCCCAACGCAGTTGATCAGTCCGCAGCACGTCAAACCGTATGTCAAAAGTAACAAGAATGATCGTAACGATGCGCAGGCGATAGCTGAAGCGGCTTCCCGCGCCTCGATGCGGTTTGTGCGGGGTAAAACGGTGGAACAACAAGACGTTCAAGCGCTGTTAAAGATACGCGATCGTTTAGTCAAAAGCCGCACGGCGCTGATCAATGAGATTCGGGGGTTGTTGCAAGAATACGGACTCACGATGGCGCGTGGTGCCAAGCGATTTTATGAAGAGCTCCCGTTGATTTTAGCGAGCGAAGCGGTGGGATTAACACCGCGGATGAAACGGGTGTTGAATTGTTTGTATACCGAATTGTTGAACCGGGACGAAGCGATTG
>Baiyin-tick-131 Coxiella burnetii isolate Baiyin-tick-131 IS1111 gene, partial sequence.
GGGTATCTCAACGCAGTTGATCAGTCCGCAGCACGTCAAACCGTATGTCAAAAGTAACAAGAATGATCGTAACGATGCGCAGGCGATAGCTGAAGCGGCTTCCCGCGCCTCGATGCGGTTTGTGCGGGGTAAAACGGTGGAACAACAAGACGTTCAAGCGCTGTTAAAGATACGCGATCGTTTAGTCAAAAGCCGCACGGCGCTGATCAATGAGATTCGGGGGTTGTTGCAAGAATACGGACTCACGATGGCGCGTGGTGCCAAGCGATTTTATGAAGAGCTCCCGTTGATTTTAGCGAGCGAAGCGGTGGGATTAACACCGCGGATGAAACGGGTGTTGAATTGTTTGTATACCGAATTGTTGAACCGGGACGAAGCGATTG
>Baiyin-tick-132 Coxiella burnetii isolate Baiyin-tick-132 IS1111 gene, partial sequence.
GGGTATCTCAACGCAGTTGATCAGTCCGCAGCACGTCAAACCGTATGTCAAAAGTAACAAGAATGATCGTAACGATGCGCAGGCGATAGCTGAAGCGGCTTCCCGCGCCTCGATGCGGTTTGTGCGGGGTAAAACGGTGGAACAACAAGACGTTCAAGCGCTGTTAAAGATACGCGATCGTTTAGTCAAAAGCCGCACGGCGCTGATCAATGAGATTCGGGGGTTGTTGCAAGAATACGGACTCACGATGGCGCGTGGTGCCAAGCGATTTTATGAAGAGCTCCCGTTGATTTTAGCGAGCGAAGCGGTGGGATTAACACCGCGGATGAAACGGGTGTTGAATTGTTTGTATACCGAATTGTTGAACCGGGACGAAGCGATTG
>Baiyin-tick-133 Coxiella burnetii isolate Baiyin-tick-133 IS1111 gene, partial sequence.
GGGTATCTCAACGCAGTTGATCAGTCCGCAGCACGTCAAACCGTATGTCAAAAGTAACAAGAATGATCGTAACGATGCGCAGGCGATAGCTGAAGCGGCTTCCCGCGCCTCGATGCGGTTTGTGCGGGGTAAAACGGTGGAACAACAAGACGTTCAAGCGCTGTTAAAGATACGCGATCGTTTAGTCAAAAGCCGCACGGCGCTGATCAATGAGATTCGGGGGTTGTTGCAAGAATACGGACTCACGATGGCGCGTGGTGCCAAGCGATTTTATGAAGAGCTCCCGTTGATTTTAGCGAGCGAAGCGGTGGGATTAACACCGCGGATGAAACGGGTGTTGAATTGTTTGTATACCGAATTGTTGAACCGGGACGAAGCGATTG
>Baiyin-tick-134 Coxiella burnetii isolate Baiyin-tick-134 IS1111 gene, partial sequence.
GGGTATCCCAACGCAGTTGATCAGTCCGCAGCACGTCAAACCGTATGTCAAAAGTAACAAGAATGATCGTAACGATGCGCAGGCGATAGCTGAAGCGGCTTCCCGCGCCTCGATGCGGTTTGTGCGGGGTAAAACGGTGGAACAACAAGACGTTCAAGCGCTGTTAAAGATACGCGATCGTTTAGTCAAAAGCCGCACGGCGCTGATCAATGAGATTCGGGGGTTGTTGCAAGAATACGGACTCACGATGGCGCGTGGTGCCAAGCGATTTTATGAAGAGCTCCCGTTGATTTTAGCGAGCGAAGCGGTGGGATTAACACCGCGGATGAAACGGGTGTTGAATTGTTTGTATACCGAATTGTTGAACCGGGACGAAGCGATTG
>Baiyin-tick-136 Coxiella burnetii isolate Baiyin-tick-136 IS1111 gene, partial sequence.
GGGTATCCCAACGCAGTTGATCAGTCCGCAGCACGTCAAACCGTATGTCAAAAGTAACAAGAATGATCGTAACGATGCGCAGGCGATAGCTGAAGCGGCTTCCCGCGCCTCGATGCGGTTTGTGCGGGGTAAAACGGTGGAACAACAAGACGTTCAAGCGCTGTTAAAGATACGCGATCGTTTAGTCAAAAGCCGCACGGCGCTGATCAATGAGATTCGGGGGTTGTTGCAAGAATACGGACTCACGATGGCGCGTGGTGCCAAGCGATTTTATGAAGAGCTCCCGTTGATTTTAGCGAGCGAAGCGGTGGGATTAACACCGCGGATGAAACGGGTGTTGAATTGTTTGTATACCGAATTGTTGAACCGGGACGAAGCGATTG
>Baiyin-tick-138 Coxiella burnetii isolate Baiyin-tick-138 IS1111 gene, partial sequence.
GGGTATCTCAACGCAGTTGATCAGTCCGCAGCACGTCAAACCGTATGTCAAAAGTAACAAGAATGATCGTAACGATGCGCAGGCGATAGCTGAAGCGGCTTCCCGCGCCTCGATGCGGTTTGTGCGGGGTAAAACGGTGGAACAACAAGACGTTCAAGCGCTGTTAAAGATACGCGATCGTTTAGTCAAAAGCCGCACGGCGCTGATCAATGAGATTCGGGGGTTGTTGCAAGAATACGGACTCACGATGGCGCGTGGTGCCAAGCGATTTTATGAAGAGCTCCCGTTGATTTTAGCGAGCGAAGCGGTGGGATTAACACCGCGGATGAAACGGGTGTTGAATTGTTTGTATACCGAATTGTTGAACCGGGACGAAGCGATTG
>Baiyin-tick-141 Coxiella burnetii isolate Baiyin-tick-141 IS1111 gene, partial sequence.
GGGTATCTCAACGCACTTGATCAGTCCGCAGCACGTCAAACCGTATGTCAAAAGTAACAAGAATGATCGTAACGATGCGCAGGCGATAGCTGAAGCGGCTTCCCGCGCCTCGATGCGGTTTGTGCGGGGTAAAACGGTGGAACAACAAGACGTTCAAGCGCTGTTAAAGATACGCGATCGTTTAGTCAAAAGCCGCACGGCGCTGATCAATGAGATTCGGGGGTTGTTGCAAGAATACGGACTCACGATGGCGCGTGGTGCCAAGCGATTTTATGAAGAGCTCCCGTTGATTTTAGCGAGCGAAGCGGTGGGATTAACACCGCGGATGAAACGGGTGTTGAATTGTTTGTATACCGAATTGTTGAACCGGGACGAAGCGATTG
>Baiyin-tick-142 Coxiella burnetii isolate Baiyin-tick-142 IS1111 gene, partial sequence.
GGGTATCTCAACGCAGTTGATCAGTCCGCAGCACGTCAAACCGTATGTCAAAAGTAACAAGAATGATCGTAACGATGCGCAGGCGATAGCTGAAGCGGCTTCCCGCGCCTCGATGCGGTTTGTGCGGGGTAAAACGGTGGAACAACAAGACGTTCAAGCGCTGTTAAAGATACGCGATCGTTTAGTCAAAAGCCGCACGGCGCTGATCAATGAGATTCGGGGGTTGTTGCAAGAATACGGACTCACGATGGCGCGTGGTGCCAAGCGATTTTATGAAGAGCTCCCGTTGATTTTAGCGAGCGAAGCGGTGGGATTAACACCGCGGATGAAACGGGTGTTGAATTGTTTGTATACCGAATTGTTGAACCGGGACGAAGCGATTG
>Baiyin-tick-143 Coxiella burnetii isolate Baiyin-tick-143 IS1111 gene, partial sequence.
GGGTATCTCAACGCAGTTGATCAGTCCGCAGCACGTCAAACCGTATGTCAAAAGTAACAAGAATGATCGTAACGATGCGCAGGCGATAGCTGAAGCGGCTTCCCGCGCCTCGATGCGGTTTGTGCGGGGTAAAACGGTGGAACAACAAGACGTTCAAGCGCTGTTAAAGATACGCGATCGTTTAGTCAAAAGCCGCACGGCGCTGATCAATGAGATTCGGGGGTTGTTGCAAGAATACGGACTCACGATGGCGCGTGGTGCCAAGCGATTTTATGAAGAGCTCCCGTTGATTTTAGCGAGCGAAGCGGTGGGATTAACACCGCGGATGAAACGGGTGTTGAATTGTTTGTATACCGAATTGTTGAACCGGGACGAAGCGATTG
>Baiyin-tick-147 Coxiella burnetii isolate Baiyin-tick-147 IS1111 gene, partial sequence.
GGGTATCTCAACGCACTTGATCAgTCCGCAGCACGTCAAACCGTATGTCAAAAGTAACAAGAATGATCGTAACGATGCGCAGGCGATAGCTGAAGCGGCTTCCCGCGCCTCGATGCGGTTTGTGCGGGGTAAAACGGTGGAACAACAAGACGTTCAAGCGCTGTTAAAGATACGCGATCGTTTAGTCAAAAGCCGCACGGCGCTGATCAATGAGATTCGGGGGTTGTTGCAAGAATACGGACTCACGATGGCGCGTGGTGCCAAGCGATTTTATGAAGAGCTCCCGTTGATTTTAGCGAGCGAAGCGGTGGGATTAACACCGCGGATGAAACGGGTGTTGAATTGTTTGTATACCGAATTGTTGAACCGGGACGAAGCGATTG
>Baiyin-tick-150 Coxiella burnetii isolate Baiyin-tick-150 IS1111 gene, partial sequence.
GGGTATCTCAACGCAGTTGATCAGTCCGCAGCACGTCAAACCGTATGTCAAAAGTAACAAGAATGATCGTAACGATGCGCAGGCGATAGCTGAAGCGGCTTCCCGCGCCTCGATGCGGTTTGTGCGGGGTAAAACGGTGGAACAACAAGACGTTCAAGCGCTGTTAAAGATACGCGATCGTTTAGTCAAAAGCCGCACGGCGCTGATCAATGAGATTCGGGGGTTGTTGCAAGAATACGGACTCACGATGGCGCGTGGTGCCAAGCGATTTTATGAAGAGCTCCCGTTGATTTTAGCGAGCGAAGCGGTGGGATTAACACCGCGGATGAAACGGGTGTTGAATTGTTTGTATACCGAATTGTTGAACCGGGACGAAGCGATTG
>Baiyin-tick-154 Coxiella burnetii isolate Baiyin-tick-154 IS1111 gene, partial sequence.
GGGTATCTCAACGCAGTTGATCAGTCCGCAGCACGTCAAACCGTATGTCAAAAGTAACAAGAATGATCGTAACGATGCGCAGGCGATAGCTGAAGCGGCTTCCCGCGCCTCGATGCGGTTTGTGCGGGGTAAAACGGTGGAACAACAAGACGTTCAAGCGCTGTTAAAGATACGCGATCGTTTAGTCAAAAGCCGCACGGCGCTGATCAATGAGATTCGGGGGTTGTTGCAAGAATACGGACTCACGATGGCGCGTGGTGCCAAGCGATTTTATGAAGAGCTCCCGTTGATTTTAGCGAGCGAAGCGGTGGGATTAACACCGCGGATGAAACGGGTGTTGAATTGTTTGTATACCGAATTGTTGAACCGGGACGAAGCGATTG
>Baiyin-tick-155 Coxiella burnetii isolate Baiyin-tick-155 IS1111 gene, partial sequence.
GGGTATCTCAACGCAGTTGATCAGTCCGCAGCACGTCAAACCGTATGTCAAAAGTAACAAGAATGATCGTAACGATGCGCAGGCGATAGCTGAAGCGGCTTCCCGCGCCTCGATGCGGTTTGTGCGGGGTAAAACGGTGGAACAACAAGACGTTCAAGCGCTGTTAAAGATACGCGATCGTTTAGTCAAAAGCCGCACGGCGCTGATCAATGAGATTCGGGGGTTGTTGCAAGAATACGGACTCACGATGGCGCGTGGTGCCAAGCGATTTTATGAAGAGCTCCCGTTGATTTTAGCGAGCGAAGCGGTGGGATTAACACCGCGGATGAAACGGGTGTTGAATTGTTTGTATACCGAATTGTTGAACCGGGACGAAGCGATTG
>Baiyin-tick-161 Coxiella burnetii isolate Baiyin-tick-161 IS1111 gene, partial sequence.
GGGTATCTCAACGCAGTTGATCAGTCCGCAGCACGTCAAACCGTATGTCAAAAGTAACAAGAATGATCGTAACGATGCGCAGGCGATAGCTGAAGCGGCTTCCCGCGCCTCGATGCGGTTTGTGCGGGGTAAAACGGTGGAACAACAAGACGTTCAAGCGCTGTTAAAGATACGCGATCGTTTAGTCAAAAGCCGCACGGCGCTGATCAATGAGATTCGGGGGTTGTTGCAAGAATACGGACTCACGATGGCGCGTGGTGCCAAGCGATTTTATGAAGAGCTCCCGTTGATTTTAGCGAGCGAAGCGGTGGGATTAACACCGCGGATGAAACGGGTGTTGAATTGTTTGTATACCGAATTGTTGAACCGGGACGAAGCGATTG
>Baiyin-tick-164 Coxiella burnetii isolate Baiyin-tick-164 IS1111 gene, partial sequence.
GGGTATCTCAACGCAGTTGATCAGTCCGCAGCACGTCAAACCGTATGTCAAAAGTAACAAGAATGATCGTAACGATGCGCAGGCGATAGCTGAAGCGGCTTCCCGCGCCTCGATGCGGTTTGTGCGGGGTAAAACGGTGGAACAACAAGACGTTCAAGCGCTGTTAAAGATACGCGATCGTTTAGTCAAAAGCCGCACGGCGCTGATCAATGAGATTCGGGGGTTGTTGCAAGAATACGGACTCACGATGGCGCGTGGTGCCAAGCGATTTTATGAAGAGCTCCCGTTGATTTTAGCGAGCGAAGCGGTGGGATTAACACCGCGGATGAAACGGGTGTTGAATTGTTTGTATACCGAATTGTTGAACCGGGACGAAGCGATTG
>Baiyin-tick-175 Coxiella burnetii isolate Baiyin-tick-175 IS1111 gene, partial sequence.
GGGTATCTCAACGCAGTTGATCAGTCCGCAGCACGTCAAACCGTATGTCAAAAGTAACAAGAATGATCGTAACGATGCGCAGGCGATAGCTGAAGCGGCTTCCCGCGCCTCGATGCGGTTTGTGCGGGGTAAAACGGTGGAACAACAAGACGTTCAAGCGCTGTTAAAGATACGCGATCGTTTAGTCAAAAGCCGCACGGCGCTGATCAATGAGATTCGGGGGTTGTTGCAAGAATACGGACTCACGATGGCGCGTGGTGCCAAGCGATTTTATGAAGAGCTCCCGTTGATTTTAGCGAGCGAAGCGGTGGGATTAACACCGCGGATGAAACGGGTGTTGAATTGTTTGTATACCGAATTGTTGAACCGGGACGAAGCGATTG
>Baiyin-tick-181 Coxiella burnetii isolate Baiyin-tick-181 IS1111 gene, partial sequence.
GGGTATCTCAACGCAGTTGATCAGTCCGCAGCACGTCAAACCGTATGTCAAAAGTAACAAGAATGATCGTAACGATGCGCAGGCGATAGCTGAAGCGGCTTCCCGCGCCTCGATGCGGTTTGTGCGGGGTAAAACGGTGGAACAACAAGACGTTCAAGCGCTGTTAAAGATACGCGATCGTTTAGTCAAAAGCCGCACGGCGCTGATCAATGAGATTCGGGGGTTGTTGCAAGAATACGGACTCACGATGGCGCGTGGTGCCAAGCGATTTTATGAAGAGCTCCCGTTGATTTTAGCGAGCGAAGCGGTGGGATTAACACCGCGGATGAAACGGGTGTTGAATTGTTTGTATACCGAATTGTTGAACCGGGACGAAGCGATTG
>Baiyin-tick-184 Coxiella burnetii isolate Baiyin-tick-184 IS1111 gene, partial sequence.
GGGTATCTCAACGCAGTTGATCAGTCCGCAGCACGTCAAACCGTATGTCAAAAGTAACAAGAATGATCGTAACGATGCGCAGGCGATAGCTGAAGCGGCTTCCCGCGCCTCGATGCGGTTTGTGCGGGGTAAAACGGTGGAACAACAAGACGTTCAAGCGCTGTTAAAGATACGCGATCGTTTAGTCAAAAGCCGCACGGCGCTGATCAATGAGATTCGGGGGTTGTTGCAAGAATACGGACTCACGATGGCGCGTGGTGCCAAGCGATTTTATGAAGAGCTCCCGTTGATTTTAGCGAGCGAAGCGGTGGGATTAACACCGCGGATGAAACGGGTGTTGAATTGTTTGTATACCGAATTGTTGAACCGGGACGAAGCGATTG
>Baiyin-tick-187 Coxiella burnetii isolate Baiyin-tick-187 IS1111 gene, partial sequence.
GGGTATCCCAACGCAGTTGATCAGTCCGCAGCACGTCAAACCGTATGTCAAAAGTAACAAGAATGATCGTAACGATGCGCAGGCGATAGCTGAAGCGGCTTCCCGCGCCTCGATGCGGTTTGTGCGGGGTAAAACGGTGGAACAACAAGACGTTCAAGCGCTGTTAAAGATACGCGATCGTTTAGTCAAAAGCCGCACGGCGCTGATCAATGAGATTCGGGGGTTGTTGCAAGAATACGGACTCACGATGGCGCGTGGTGCCAAGCGATTTTATGAAGAGCTCCCGTTGATTTTAGCGAGCGAAGCGGTGGGATTAACACCGCGGATGAAACGGGTGTTGAATTGTTTGTATACCGAATTGTTGAACCGGGACGAAGCGATTG
>Gansu-tick-44 Hyalomma marginatum isolate Gansu-Baiyin-44 cytochrome oxidase subunit I (COI) gene, partial cds; mitochondrial.
TTTTTGGATCATGAGCTGGAATATTAGGCTTAAGTATAAGAATTTTAATTCGAATAGAATTAGCAAATCCAGGTACATTAATTGGTAATGATCAAATTTATAACGTAATTGTAACAGCCCATGCTTTTGTTATAATTTTTTTCATAGTTATACCTATTATAATTGGAGGATTTGGTAATTGATTAGTTCCAATCATATTAGGGTCCCCAGATATAGCATTTCCTCGAATAAATAACATAAGATTTTGATTATTACCTCCTTCTCTTTTCTTACTGTTAAATTCATCTTTAATTGAATCGGGAGCAGGAACTGGATGAACAGTTTACCCTCCACTTTCTTCAAACTTATCTCATTACGGACCTTCCGTTGATTTAGCTATTTTTTCTTTACATCTTGCAGGTGCATCATCAATTCTTGGGGCTATTAATTTTATTACAACTATTATTAATATACGATCAATTGGATTAACAATAGAACGTATACCTTTATTTGTTTGATCTGTTTTAATTACAGCAATTTTACTATTACTTTCACTTCCAGTTCTTGCTGGAGCAATTACCATATTATTAACAGATCGAAATTTTAATACTTCATTTTTTGACCCTTCAGGTGGTGGAGATCCAATTCTTTATCAACATCTATTTTGATTTTTTGGTCACC
>Baiyin-tick-7 Coxiella burnetii isolate Baiyin-tick-7 16S ribosomal RNA gene, partial sequence.
GTGACGGGCGGTGTGTACAAGGCCCGAGAACGTATTCACCGCGACATGCTGATTCGCGATTACTAGCGATTCCAACTTCATGGAGTCGAGTTGCAGACTCCAATCCGGACTACGAGCAGTTTTCTGGGATTAGCTCCACCTCGCGGCTTGGCAACCCTTTGTACTGCCCATTGTAGCACGTGTGTAGCCCTACCCGTAAGGGCCATGATGACTTGACATCATCCCCACCTTCCTCCGGTTTATCACCGGCAGTCTCCTTAGAGTTCCCGACTTGACTCGCTGGCAACTAAGGACGAGGGTTGCGCTCGTTACGGGACTTAACCCAACATCTCACGACACGAGCTGACGACAGCCATGCAGCACCTGTCACTCGGTTCCCGAAGGCACCAAATCATCTCTGACAAGTTCCGAGGATGTCAAGGGTAGGTAAGGTTTTTCGCGTTGCATCGAATTAAACCACATGCTCCACCGCTTGTGCGGGCCCCCGTCAATTTCTTTGAGTTTTAACCTTGCGGCCGTACTCCCCAGGCGGAGAACTTAACGCGTTAGCTTCGCTACTAAGAAGGGAACTCCCCAACA
>Baiyin-tick-12 Coxiella burnetii isolate Baiyin-tick-12 16S ribosomal RNA gene, partial sequence.
GTGACGGGCGGTGTGTACAAGGCCCGAGAACGTATTCACCGCGACATGCTGATTCGCGATTACTAGCGATTCCAACTTCATGGAGTCGAGTTGCAGACTCCAATCCGGACTACGAGCAGTTTTCTGGGATTAGCTCCACCTCGCGGCTTGGCAACCCTTTGTACTGCCCATTGTAGCACGTGTGTAGCCCTACCCGTAAGGGCCATGATGACTTGACATCATCCCCACCTTCCTCCGGTTTATCACCGGCAGTCTCCTTAGAGTTCCCGACTTGACTCGCTGGCAACTAAGGACGAGGGTTGCGCTCGTTACGGGACTTAACCCAACATCTCACGACACGAGCTGACGACAGCCATGCAGCACCTGTCACTCGGTTCCCGAAGGCACCAAATCATCTCTGACAAGTTCCGAGGATGTCAAGGGTAGGTAAGGTTTTTCGCGTTGCATCGAATTAAACCACATGCTCCACCGCTTGTGCGGGCCCCCGTCAATTTCTTTGAGTTTTAACCTTGCGGCCGTACTCCCCAGGCGGAGAACTTAACGCGTTAGCTTCGCTACTAAGAAGGGAACTTCCCAACA
>Baiyin-tick-9 Coxiella burnetii isolate Baiyin-tick-9 16S ribosomal RNA gene, partial sequence.
GTGACGGGCGGTGTGTACAAGGCCCGAGAACGTATTCACCGCGACATGCTGATTCGCGATTACTAGCGATTCCAACTTCATGGAGTCGAGTTGCAGACTCCAATCCGGACTACGAGCAGTTTTCTGGGATTAGCTCCACCTCGCGGCTTGGCAACCCTTTGTACTGCCCATTGTAGCACGTGTGTAGCCCTACCCGTAAGGGCCATGATGACTTGACATCATCCCCACCTTCCTCCGGTTTATCACCGGCAGTCTCCTTAGAGTTCCCGACTTGACTCGCTGGCAACTAAGGACGAGGGTTGCGCTCGTTACGGGACTTAACCCAACATCTCACGACACGAGCTGACGACAGCCATGCAGCACCTGTCACTCGGTTCCCGAAGGCACCAAATCATCTCTGACAAGTTCCGAGGATGTCAAGGGTAGGTAAGGTTTTTCGCGTTGCATCGAATTAAACCACATGCTCCACCGCTTGTGCGGGCCCCCGTCAATTTCTTTGAGTTTTAACCTTGCGGCCGTACTCCCCAGGCGGAGAACTTAACGCGTTAGCTTCGCTACTAAGAAGGGAACTCCCCAACA
>Baiyin-tick-11 Coxiella burnetii isolate Baiyin-tick-11 16S ribosomal RNA gene, partial sequence.
GTGACGGGCGGTGTGTACAAGGCCCGAGAACGTATTCACCGCGACATGCTGATTCGCGATTACTAGCGATTCCAACTTCATGGAGTCGAGTTGCAGACTCCAATCCGGACTACGAGCAGTTTTCTGGGATTAGCTCCACCTCGCGGCTTGGCAACCCTTTGTACTGCCCATTGTAGCACGTGTGTAGCCCTACCCGTAAGGGCCATGATGACTTGACATCATCCCCACCTTCCTCCGGTTTATCACCGGCAGTCTCCTTAGAGTTCCCGACTTGACTCGCTGGCAACTAAGGACGAGGGTTGCGCTCGTTACGGGACTTAACCCAACATCTCACGACACGAGCTGACGACAGCCATGCAGCACCTGTCACTCGGTTCCCGAAGGCACCAAATCATCTCTGACAAGTTCCGAGGATGTCAAGGGTAGGTAAGGTTTTTCGCGTTGCATCGAATTAAACCACATGCTCCACCGCTTGTGCGGGCCCCCGTCAATTTCTTTGAGTTTTAACCTTGCGGCCGTACTCCCCAGGCGGAGAACTTAACGCGTTAGCTTCGCTACTAAGAAGGGAACTCCCCAACA
>Baiyin-tick-15 Coxiella burnetii isolate Baiyin-tick-11 16S ribosomal RNA gene, partial sequence.
GTGACGGGCGGTGTGTACAAGGCCCGAGAACGTATTCACCGCGACATGCTGATTCGCGATTACTAGCGATTCCAACTTCATGGAGTCGAGTTGCAGACTCCAATCCGGACTACGAGCAGTTTTCTGGGATTAGCTCCACCTCGCGGCTTGGCAACCCTTTGTACTGCCCATTGTAGCACGTGTGTAGCCCTACCCGTAAGGGCCATGATGACTTGACATCATCCCCACCTTCCTCCGGTTTATCACCGGCAGTCTCCTTAGAGTTCCCGACTTGACTCGCTGGCAACTAAGGACGAGGGTTGCGCTCGTTACGGGACTTAACCCAACATCTCACGACACGAGCTGACGACAGCCATGCAGCACCTGTCACTCGGTTCCCGAAGGCACCAAATCATCTCTGACAAGTTCCGAGGATGTCAAGGGTAGGTAAGGTTTTTCGCGTTGCATCGAATTAAACCACATGCTCCACCGCTTGTGCGGGCCCCCGTCAATTTCTTTGAGTTTTAACCTTGCGGCCGTACTCCCCAGGCGGAGAACTTAACGCGTTAGCTTCGCTACTAAGAAGGGAACTTCCCAACA
>Baiyin-tick-17 Coxiella burnetii isolate Baiyin-tick-17 16S ribosomal RNA gene, partial sequence.
GTGACGGGCGGTGTGTACAAGGCCCGAGAACGTATTCACCGCGACATGCTGATTCGCGATTACTAGCGATTCCAACTTCATGGAGTCGAGTTGCAGACTCCAATCCGGACTACGAGCAGTTTTCTGGGATTAGCTCCACCTCGCGGCTTGGCAACCCTTTGTACTGCCCATTGTAGCACGTGTGTAGCCCTACCCGTAAGGGCCATGATGACTTGACATCATCCCCACCTTCCTCCGGTTTATCACCGGCAGTCTCCTTAGAGTTCCCGACTTGACTCGCTGGCAACTAAGGACGAGGGTTGCGCTCGTTACGGGACTTAACCCAACATCTCACGACACGAGCTGACGACAGCCATGCAGCACCTGTCACTCGGTTCCCGAAGGCACCAAATCATCTCTGACAAGTTCCGAGGATGTCAAGGGTAGGTAAGGTTTTTCGCGTTGCATCGAATTAAACCACATGCTCCACCGCTTGTGCGGGCCCCCGTCAATTTCTTTGAGTTTTAACCTTGCGGCCGTACTCCCCAGGCGGAGAACTTAACGCGTTAGCTTCGCTACTAAGAAGGGAACTCCCCAACA
>Baiyin-tick-18 Coxiella burnetii isolate Baiyin-tick-18 16S ribosomal RNA gene, partial sequence.
GTGACGGGCGGTGTGTACAAGGCCCGAGAACGTATTCACCGCGACATGCTGATTCGCGATTACTAGCGATTCCAACTTCATGGAGTCGAGTTGCAGACTCCAATCCGGACTACGAGCAGTTTTCTGGGATTAGCTCCACCTCGCGGCTTGGCAACCCTTTGTACTGCCCATTGTAGCACGTGTGTAGCCCTACCCGTAAGGGCCATGATGACTTGACATCATCCCCACCTTCCTCCGGTTTATCACCGGCAGTCTCCTTAGAGTTCCCGACTTGACTCGCTGGCAACTAAGGACGAGGGTTGCGCTCGTTACGGGACTTAACCCAACATCTCACGACACGAGCTGACGACAGCCATGCAGCACCTGTCACTCGGTTCCCGAAGGCACCAAATCATCTCTGACAAGTTCCGAGGATGTCAAGGGTAGGTAAGGTTTTTCGCGTTGCATCGAATTAAACCACATGCTCCACCGCTTGTGCGGGCCCCCGTCAATTTCTTTGAGTTTTAACCTTGCGGCCGTACTCCCCAGGCGGAGAACTTAACGCGTTAGCTTCGCTACTAAGAAGGGAACTCCCCAACA
>Baiyin-tick-22 Coxiella burnetii isolate Baiyin-tick-22 16S ribosomal RNA gene, partial sequence.
GTGACGGGCGGTGTGTACAAGGCCCGAGAACGTATTCACCGCGACATGCTGATTCGCGATTACTAGCGATTCCAACTTCATGGAGTCGAGTTGCAGACTCCAATCCGGACTACGAGCAGTTTTCTGGGATTAGCTCCACCTCGCGGCTTGGCAACCCTTTGTACTGCCCATTGTAGCACGTGTGTAGCCCTACCCGTAAGGGCCATGATGACTTGACATCATCCCCACCTTCCTCCGGTTTATCACCGGCAGTCTCCTTAGAGTTCCCGACTTGACTCGCTGGCAACTAAGGACGAGGGTTGCGCTCGTTACGGGACTTAACCCAACATCTCACGACACGAGCTGACGACAGCCATGCAGCACCTGTCACTCGGTTCCCGAAGGCACCAAATCATCTCTGACAAGTTCCGAGGATGTCAAGGGTAGGTAAGGTTTTTCGCGTTGCATCGAATTAAACCACATGCTCCACCGCTTGTGCGGGCCCCCGTCAATTTCTTTGAGTTTTAACCTTGCGGCCGTACTCCCCAGGCGGAGAACTTAACGCGTTAGCTTCGCTACTAAGAAGGGAACTTCCCAACA
>Baiyin-tick-23 Coxiella burnetii isolate Baiyin-tick-23 16S ribosomal RNA gene, partial sequence.
GTGACGGGCGGTGTGTACAAGGCCCGAGAACGTATTCACCGCGACATGCTGATTCGCGATTACTAGCGATTCCAACTTCATGGAGTCGAGTTGCAGACTCCAATCCGGACTACGAGCAGTTTTCTGGGATTAGCTCCACCTCGCGGCTTGGCAACCCTTTGTACTGCCCATTGTAGCACGTGTGTAGCCCTACCCGTAAGGGCCATGATGACTTGACATCATCCCCACCTTCCTCCGGTTTATCACCGGCAGTCTCCTTAGAGTTCCCGACTTGACTCGCTGGCAACTAAGGACGAGGGTTGCGCTCGTTACGGGACTTAACCCAACATCTCACGACACGAGCTGACGACAGCCATGCAGCACCTGTCACTCGGTTCCCGAAGGCACCAAATCATCTCTGACAAGTTCCGAGGATGTCAAGGGTAGGTAAGGTTTTTCGCGTTGCATCGAATTAAACCACATGCTCCACCGCTTGTGCGGGCCCCCGTCAATTTCTTTGAGTTTTAACCTTGCGGCCGTACTCCCCAGGCGGAGAACTTAACGCGTTAGCTTCGCTACTAAGAAGGGAACTCCCCAACA
>Baiyin-tick-193 Coxiella burnetii isolate Baiyin-tick-193 16S ribosomal RNA gene, partial sequence.
GTGACGGGCGGTGTGTACAAGGCCCGAGAACGTATTCACCGCGACATGCTGATTCGCGATTACTAGCGATTCCAACTTCATGGAGTCGAGTTGCAGACTCCAATCCGGACTACGAGCAGTTTTCTGGGATTAGCTCCACCTCGCGGCTTGGCAACCCTTTGTACTGCCCATTGTAGCACGTGTGTAGCCCTACCCGTAAGGGCCATGATGACTTGACATCATCCCCACCTTCCTCCGGTTTATCACCGGCAGTCTCCTTAGAGTTCCCGACTTGACTCGCTGGCAACTAAGGACGAGGGTTGCGCTCGTTACGGGACTTAACCCAACATCTCACGACACGAGCTGACGACAGCCATGCAGCACCTGTCACTCGGTTCCCGAAGGCACCAAATCATCTCTGACAAGTTCCGAGGATGTCAAGGGTAGGTAAGGTTTTTCGCGTTGCATCGAATTAAACCACATGCTCCACCGCTTGTGCGGGCCCCCGTCAATTTCTTTGAGTTTTAACCTTGCGGCCGTACTCCCCAGGCGGAGAACTTAACGCGTTAGCTTCGCTACTAAGAAGGGAACTTCCCAACA
>Baiyin-tick-27 Coxiella burnetii isolate Baiyin-tick-27 16S ribosomal RNA gene, partial sequence.
GTGACGGGCGGTGTGTACAAGGCCCGAGAACGTATTCACCGCGACATGCTGATTCGCGATTACTAGCGATTCCAACTTCATGGAGTCGAGTTGCAGACTCCAATCCGGACTACGAGCAGTTTTCTGGGATTAGCTCCACCTCGCGGCTTGGCAACCCTTTGTACTGCCCATTGTAGCACGTGTGTAGCCCTACCCGTAAGGGCCATGATGACTTGACATCATCCCCACCTTCCTCCGGTTTATCACCGGCAGTCTCCTTAGAGTTCCCGACTTGACTCGCTGGCAACTAAGGACGAGGGTTGCGCTCGTTACGGGACTTAACCCAACATCTCACGACACGAGCTGACGACAGCCATGCAGCACCTGTCACTCGGTTCCCGAAGGCACCAAATCATCTCTGACAAGTTCCGAGGATGTCAAGGGTAGGTAAGGTTTTTCGCGTTGCATCGAATTAAACCACATGCTCCACCGCTTGTGCGGGCCCCCGTCAATTTCTTTGAGTTTTAACCTTGCGGCCGTACTCCCCAGGCGGAGAACTTAACGCGTTAGCTTCGCTACTAAGAAGGGAACTCCCCAACA
>Baiyin-tick-28 Coxiella burnetii isolate Baiyin-tick-28 16S ribosomal RNA gene, partial sequence.
GTGACGGGCGGTGTGTACAAGGCCCGAGAACGTATTCACCGCGACATGCTGATTCGCGATTACTAGCGATTCCAACTTCATGGAGTCGAGTTGCAGACTCCAATCCGGACTACGAGCAGTTTTCTGGGATTAGCTCCACCTCGCGGCTTGGCAACCCTTTGTACTGCCCATTGTAGCACGTGTGTAGCCCTACCCGTAAGGGCCATGATGACTTGACATCATCCCCACCTTCCTCCGGTTTATCACCGGCAGTCTCCTTAGAGTTCCCGACTTGACTCGCTGGCAACTAAGGACGAGGGTTGCGCTCGTTACGGGACTTAACCCAACATCTCACGACACGAGCTGACGACAGCCATGCAGCACCTGTCACTCGGTTCCCGAAGGCACCAAATCATCTCTGACAAGTTCCGAGGATGTCAAGGGTAGGTAAGGTTTTTCGCGTTGCATCGAATTAAACCACATGCTCCACCGCTTGTGCGGGCCCCCGTCAATTTCTTTGAGTTTTAACCTTGCGGCCGTACTCCCCAGGCGGAGAACTTAACGCGTTAGCTTCGCTACTAAGAAGGGAACTCCCCAACA
>Baiyin-tick-30 Coxiella burnetii isolate Baiyin-tick-30 16S ribosomal RNA gene, partial sequence.
GTGACGGGCGGTGTGTACAAGGCCCGAGAACGTATTCACCGCGACATGCTGATTCGCGATTACTAGCGATTCCAACTTCATGGAGTCGAGTTGCAGACTCCAATCCGGACTACGAGCAGTTTTCTGGGATTAGCTCCACCTCGCGGCTTGGCAACCCTTTGTACTGCCCATTGTAGCACGTGTGTAGCCCTACCCGTAAGGGCCATGATGACTTGACATCATCCCCACCTTCCTCCGGTTTATCACCGGCAGTCTCCTTAGAGTTCCCGACTTGACTCGCTGGCAACTAAGGACGAGGGTTGCGCTCGTTACGGGACTTAACCCAACATCTCACGACACGAGCTGACGACAGCCATGCAGCACCTGTCACTCGGTTCCCGAAGGCACCAAATCATCTCTGACAAGTTCCGAGGATGTCAAGGGTAGGTAAGGTTTTTCGCGTTGCATCGAATTAAACCACATGCTCCACCGCTTGTGCGGGCCCCCGTCAATTTCTTTGAGTTTTAACCTTGCGGCCGTACTCCCCAGGCGGAGAACTTAACGCGTTAGCTTCGCTACTAAGAAGGGAACTCCCCAACA
>Baiyin-tick-32 Coxiella burnetii isolate Baiyin-tick-32 16S ribosomal RNA gene, partial sequence.
GTGACGGGCGGTGTGTACAAGGCCCGAGAACGTATTCACCGCGACATGCTGATTCGCGATTACTAGCGATTCCAACTTCATGGAGTCGAGTTGCAGACTCCAATCCGGACTACGAGCAGTTTTCTGGGATTAGCTCCACCTCGCGGCTTGGCAACCCTTTGTACTGCCCATTGTAGCACGTGTGTAGCCCTACCCGTAAGGGCCATGATGACTTGACATCATCCCCACCTTCCTCCGGTTTATCACCGGCAGTCTCCTTAGAGTTCCCGACTTGACTCGCTGGCAACTAAGGACGAGGGTTGCGCTCGTTACGGGACTTAACCCAACATCTCACGACACGAGCTGACGACAGCCATGCAGCACCTGTCACTCGGTTCCCGAAGGCACCAAATCATCTCTGACAAGTTCCGAGGATGTCAAGGGTAGGTAAGGTTTTTCGCGTTGCATCGAATTAAACCACATGCTCCACCGCTTGTGCGGGCCCCCGTCAATTTCTTTGAGTTTTAACCTTGCGGCCGTACTCCCCAGGCGGAGAACTTAACGCGTTAGCTTCGCTACTAAGAAGGGAACTCCCCAACA
>Baiyin-tick-35 Coxiella burnetii isolate Baiyin-tick-35 16S ribosomal RNA gene, partial sequence.
GTGACGGGCGGTGTGTACAAGGCCCGAGAACGTATTCACCGCGACATGCTGATTCGCGATTACTAGCGATTCCAACTTCATGGAGTCGAGTTGCAGACTCCAATCCGGACTACGAGCAGTTTTCTGGGATTAGCTCCACCTCGCGGCTTGGCAACCCTTTGTACTGCCCATTGTAGCACGTGTGTAGCCCTACCCGTAAGGGCCATGATGACTTGACATCATCCCCACCTTCCTCCGGTTTATCACCGGCAGTCTCCTTAGAGTTCCCGACTTGACTCGCTGGCAACTAAGGACGAGGGTTGCGCTCGTTACGGGACTTAACCCAACATCTCACGACACGAGCTGACGACAGCCATGCAGCACCTGTCACTCGGTTCCCGAAGGCACCAAATCATCTCTGACAAGTTCCGAGGATGTCAAGGGTAGGTAAGGTTTTTCGCGTTGCATCGAATTAAACCACATGCTCCACCGCTTGTGCGGGCCCCCGTCAATTTCTTTGAGTTTTAACCTTGCGGCCGTACTCCCCAGGCGGAGAACTTAACGCGTTAGCTTCGCTACTAAGAAGGGAACTCCCCAACA
>Baiyin-tick-36 Coxiella burnetii isolate Baiyin-tick-36 16S ribosomal RNA gene, partial sequence.
GTGACGGGCGGTGTGTACAAGGCCCGAGAACGTATTCACCGCGACATGCTGATTCGCGATTACTAGCGATTCCAACTTCATGGAGTCGAGTTGCAGACTCCAATCCGGACTACGAGCAGTTTTCTGGGATTAGCTCCACCTCGCGGCTTGGCAACCCTTTGTACTGCCCATTGTAGCACGTGTGTAGCCCTACCCGTAAGGGCCATGATGACTTGACATCATCCCCACCTTCCTCCGGTTTATCACCGGCAGTCTCCTTAGAGTTCCCGACTTGACTCGCTGGCAACTAAGGACGAGGGTTGCGCTCGTTACGGGACTTAACCCAACATCTCACGACACGAGCTGACGACAGCCATGCAGCACCTGTCACTCGGTTCCCGAAGGCACCAAATCATCTCTGACAAGTTCCGAGGATGTCAAGGGTAGGTAAGGTTTTTCGCGTTGCATCGAATTAAACCACATGCTCCACCGCTTGTGCGGGCCCCCGTCAATTTCTTTGAGTTTTAACCTTGCGGCCGTACTCCCCAGGCGGAGAACTTAACGCGTTAGCTTCGCTACTAAGAAGGGAACTCCCCAACA
>Baiyin-tick-37 Coxiella burnetii isolate Baiyin-tick-37 16S ribosomal RNA gene, partial sequence.
GTGACGGGCGGTGTGTACAAGGCCCGAGAACGTATTCACCGCGACATGCTGATTCGCGATTACTAGCGATTCCAACTTCATGGAGTCGAGTTGCAGACTCCAATCCGGACTACGAGCAGTTTTCTGGGATTAGCTCCACCTCGCGGCTTGGCAACCCTTTGTACTGCCCATTGTAGCACGTGTGTAGCCCTACCCGTAAGGGCCATGATGACTTGACATCATCCCCACCTTCCTCCGGTTTATCACCGGCAGTCTCCTTAGAGTTCCCGACTTGACTCGCTGGCAACTAAGGACGAGGGTTGCGCTCGTTACGGGACTTAACCCAACATCTCACGACACGAGCTGACGACAGCCATGCAGCACCTGTCACTCGGTTCCCGAAGGCACCAAATCATCTCTGACAAGTTCCGAGGATGTCAAGGGTAGGTAAGGTTTTTCGCGTTGCATCGAATTAAACCACATGCTCCACCGCTTGTGCGGGCCCCCGTCAATTTCTTTGAGTTTTAACCTTGCGGCCGTACTCCCCAGGCGGAGAACTTAACGCGTTAGCTTCGCTACTAAGAAGGGAACTCCCCAACA
>Baiyin-tick-40 Coxiella burnetii isolate Baiyin-tick-40 16S ribosomal RNA gene, partial sequence.
GTGACGGGCGGTGTGTACAAGGCCCGAGAACGTATTCACCGCGACATGCTGATTCGCGATTACTAGCGATTCCAACTTCATGGAGTCGAGTTGCAGACTCCAATCCGGACTACGAGCAGTTTTCTGGGATTAGCTCCACCTCGCGGCTTGGCAACCCTTTGTACTGCCCATTGTAGCACGTGTGTAGCCCTACCCGTAAGGGCCATGATGACTTGACATCATCCCCACCTTCCTCCGGTTTATCACCGGCAGTCTCCTTAGAGTTCCCGACTTGACTCGCTGGCAACTAAGGACGAGGGTTGCGCTCGTTACGGGACTTAACCCAACATCTCACGACACGAGCTGACGACAGCCATGCAGCACCTGTCACTCGGTTCCCGAAGGCACCAAATCATCTCTGACAAGTTCCGAGGATGTCAAGGGTAGGTAAGGTTTTTCGCGTTGCATCGAATTAAACCACATGCTCCACCGCTTGTGCGGGCCCCCGTCAATTTCTTTGAGTTTTAACCTTGCGGCCGTACTCCCCAGGCGGAGAACTTAACGCGTTAGCTTCGCTACTAAGAAGGGAACTCCCCAACA
>Baiyin-tick-41 Coxiella burnetii isolate Baiyin-tick-41 16S ribosomal RNA gene, partial sequence.
GTGACGGGCGGTGTGTACAAGGCCCGAGAACGTATTCACCGCGACATGCTGATTCGCGATTACTAGCGATTCCAACTTCATGGAGTCGAGTTGCAGACTCCAATCCGGACTACGAGCAGTTTTCTGGGATTAGCTCCACCTCGCGGCTTGGCAACCCTTTGTACTGCCCATTGTAGCACGTGTGTAGCCCTACCCGTAAGGGCCATGATGACTTGACATCATCCCCACCTTCCTCCGGTTTATCACCGGCAGTCTCCTTAGAGTTCCCGACTTGACTCGCTGGCAACTAAGGACGAGGGTTGCGCTCGTTACGGGACTTAACCCAACATCTCACGACACGAGCTGACGACAGCCATGCAGCACCTGTCACTCGGTTCCCGAAGGCACCAAATCATCTCTGACAAGTTCCGAGGATGTCAAGGGTAGGTAAGGTTTTTCGCGTTGCATCGAATTAAACCACATGCTCCACCGCTTGTGCGGGCCCCCGTCAATTTCTTTGAGTTTTAACCTTGCGGCCGTACTCCCCAGGCGGAGAACTTAACGCGTTAGCTTCGCTACTAAGAAGGGAACTCCCCAACA
>Baiyin-tick-45 Coxiella burnetii isolate Baiyin-tick-45 16S ribosomal RNA gene, partial sequence.
GTGACGGGCGGTGTGTACAAGGCCCGAGAACGTATTCACCGCGACATGCTGATTCGCGATTACTAGCGATTCCAACTTCATGGAGTCGAGTTGCAGACTCCAATCCGGACTACGAGCAGTTTTCTGGGATTAGCTCCACCTCGCGGCTTGGCAACCCTTTGTACTGCCCATTGTAGCACGTGTGTAGCCCTACCCGTAAGGGCCATGATGACTTGACATCATCCCCACCTTCCTCCGGTTTATCACCGGCAGTCTCCTTAGAGTTCCCGACTTGACTCGCTGGCAACTAAGGACGAGGGTTGCGCTCGTTACGGGACTTAACCCAACATCTCACGACACGAGCTGACGACAGCCATGCAGCACCTGTCACTCGGTTCCCGAAGGCACCAAATCATCTCTGACAAGTTCCGAGGATGTCAAGGGTAGGTAAGGTTTTTCGCGTTGCATCGAATTAAACCACATGCTCCACCGCTTGTGCGGGCCCCCGTCAATTTCTTTGAGTTTTAACCTTGCGGCCGTACTCCCCAGGCGGAGAACTTAACGCGTTAGCTTCGCTACTAAGAAGGGAACTCCCCAACA
>Baiyin-tick-46 Coxiella burnetii isolate Baiyin-tick-46 16S ribosomal RNA gene, partial sequence.
GTGACGGGCGGTGTGTACAAGGCCCGAGAACGTATTCACCGCGACATGCTGATTCGCGATTACTAGCGATTCCAACTTCATGGAGTCGAGTTGCAGACTCCAATCCGGACTACGAGCAGTTTTCTGGGATTAGCTCCACCTCGCGGCTTGGCAACCCTTTGTACTGCCCATTGTAGCACGTGTGTAGCCCTACCCGTAAGGGCCATGATGACTTGACATCATCCCCACCTTCCTCCGGTTTATCACCGGCAGTCTCCTTAGAGTTCCCGACTTGACTCGCTGGCAACTAAGGACGAGGGTTGCGCTCGTTACGGGACTTAACCCAACATCTCACGACACGAGCTGACGACAGCCATGCAGCACCTGTCACTCGGTTCCCGAAGGCACCAAATCATCTCTGACAAGTTCCGAGGATGTCAAGGGTAGGTAAGGTTTTTCGCGTTGCATCGAATTAAACCACATGCTCCACCGCTTGTGCGGGCCCCCGTCAATTTCTTTGAGTTTTAACCTTGCGGCCGTACTCCCCAGGCGGAGAACTTAACGCGTTAGCTTCGCTACTAAGAAGGGAACTCCCCAACA
>Baiyin-tick-47 Coxiella burnetii isolate Baiyin-tick-47 16S ribosomal RNA gene, partial sequence.
GTGACGGGCGGTGTGTACAAGGCCCGAGAACGTATTCACCGCGACATGCTGATTCGCGATTACTAGCGATTCCAACTTCATGGAGTCGAGTTGCAGACTCCAATCCGGACTACGAGCAGTTTTCTGGGATTAGCTCCACCTCGCGGCTTGGCAACCCTTTGTACTGCCCATTGTAGCACGTGTGTAGCCCTACCCGTAAGGGCCATGATGACTTGACATCATCCCCACCTTCCTCCGGTTTATCACCGGCAGTCTCCTTAGAGTTCCCGACTTGACTCGCTGGCAACTAAGGACGAGGGTTGCGCTCGTTACGGGACTTAACCCAACATCTCACGACACGAGCTGACGACAGCCATGCAGCACCTGTCACTCGGTTCCCGAAGGCACCAAATCATCTCTGACAAGTTCCGAGGATGTCAAGGGTAGGTAAGGTTTTTCGCGTTGCATCGAATTAAACCACATGCTCCACCGCTTGTGCGGGCCCCCGTCAATTTCTTTGAGTTTTAACCTTGCGGCCGTACTCCCCAGGCGGAGAACTTAACGCGTTAGCTTCGCTACTAAGAAGGGAACTCCCCAACA
>Baiyin-tick-48 Coxiella burnetii isolate Baiyin-tick-48 16S ribosomal RNA gene, partial sequence.
GTGACGGGCGGTGTGTACAAGGCCCGAGAACGTATTCACCGCGACATGCTGATTCGCGATTACTAGCGATTCCAACTTCATGGAGTCGAGTTGCAGACTCCAATCCGGACTACGAGCAGTTTTCTGGGATTAGCTCCACCTCGCGGCTTGGCAACCCTTTGTACTGCCCATTGTAGCACGTGTGTAGCCCTACCCGTAAGGGCCATGATGACTTGACATCATCCCCACCTTCCTCCGGTTTATCACCGGCAGTCTCCTTAGAGTTCCCGACTTGACTCGCTGGCAACTAAGGACGAGGGTTGCGCTCGTTACGGGACTTAACCCAACATCTCACGACACGAGCTGACGACAGCCATGCAGCACCTGTCACTCGGTTCCCGAAGGCACCAAATCATCTCTGACAAGTTCCGAGGATGTCAAGGGTAGGTAAGGTTTTTCGCGTTGCATCGAATTAAACCACATGCTCCACCGCTTGTGCGGGCCCCCGTCAATTTCTTTGAGTTTTAACCTTGCGGCCGTACTCCCCAGGCGGAGAACTTAACGCGTTAGCTTCGCTACTAAGAAGGGAACTCCCCAACA
>Baiyin-tick-50 Coxiella burnetii isolate Baiyin-tick-50 16S ribosomal RNA gene, partial sequence.
GTGACGGGCGGTGTGTACAAGGCCCGAGAACGTATTCACCGCGACATGCTGATTCGCGATTACTAGCGATTCCAACTTCATGGAGTCGAGTTGCAGACTCCAATCCGGACTACGAGCAGTTTTCTGGGATTAGCTCCACCTCGCGGCTTGGCAACCCTTTGTACTGCCCATTGTAGCACGTGTGTAGCCCTACCCGTAAGGGCCATGATGACTTGACATCATCCCCACCTTCCTCCGGTTTATCACCGGCAGTCTCCTTAGAGTTCCCGACTTGACTCGCTGGCAACTAAGGACGAGGGTTGCGCTCGTTACGGGACTTAACCCAACATCTCACGACACGAGCTGACGACAGCCATGCAGCACCTGTCACTCGGTTCCCGAAGGCACCAAATCATCTCTGACAAGTTCCGAGGATGTCAAGGGTAGGTAAGGTTTTTCGCGTTGCATCGAATTAAACCACATGCTCCACCGCTTGTGCGGGCCCCCGTCAATTTCTTTGAGTTTTAACCTTGCGGCCGTACTCCCCAGGCGGAGAACTTAACGCGTTAGCTTCGCTACTAAGAAGGGAACTCCCCAACA
>Baiyin-tick-53 Coxiella burnetii isolate Baiyin-tick-53 16S ribosomal RNA gene, partial sequence.
GTGACGGGCGGTGTGTACAAGGCCCGAGAACGTATTCACCGCGACATGCTGATTCGCGATTACTAGCGATTCCAACTTCATGGAGTCGAGTTGCAGACTCCAATCCGGACTACGAGCAGTTTTCTGGGATTAGCTCCACCTCGCGGCTTGGCAACCCTTTGTACTGCCCATTGTAGCACGTGTGTAGCCCTACCCGTAAGGGCCATGATGACTTGACATCATCCCCACCTTCCTCCGGTTTATCACCGGCAGTCTCCTTAGAGTTCCCGACTTGACTCGCTGGCAACTAAGGACGAGGGTTGCGCTCGTTACGGGACTTAACCCAACATCTCACGACACGAGCTGACGACAGCCATGCAGCACCTGTCACTCGGTTCCCGAAGGCACCAAATCATCTCTGACAAGTTCCGAGGATGTCAAGGGTAGGTAAGGTTTTTCGCGTTGCATCGAATTAAACCACATGCTCCACCGCTTGTGCGGGCCCCCGTCAATTTCTTTGAGTTTTAACCTTGCGGCCGTACTCCCCAGGCGGAGAACTTAACGCGTTAGCTTCGCTACTAAGAAGGGAACTCCCCAACA
>Baiyin-tick-58 Coxiella burnetii isolate Baiyin-tick-58 16S ribosomal RNA gene, partial sequence.
GTGACGGGCGGTGTGTACAAGGCCCGAGAACGTATTCACCGCGACATGCTGATTCGCGATTACTAGCGATTCCAACTTCATGGAGTCGAGTTGCAGACTCCAATCCGGACTACGAGCAGTTTTCTGGGATTAGCTCCACCTCGCGGCTTGGCAACCCTTTGTACTGCCCATTGTAGCACGTGTGTAGCCCTACCCGTAAGGGCCATGATGACTTGACATCATCCCCACCTTCCTCCGGTTTATCACCGGCAGTCTCCTTAGAGTTCCCGACTTGACTCGCTGGCAACTAAGGACGAGGGTTGCGCTCGTTACGGGACTTAACCCAACATCTCACGACACGAGCTGACGACAGCCATGCAGCACCTGTCACTCGGTTCCCGAAGGCACCAAATCATCTCTGACAAGTTCCGAGGATGTCAAGGGTAGGTAAGGTTTTTCGCGTTGCATCGAATTAAACCACATGCTCCACCGCTTGTGCGGGCCCCCGTCAATTTCTTTGAGTTTTAACCTTGCGGCCGTACTCCCCAGGCGGAGAACTTAACGCGTTAGCTTCGCTACTAAGAAGGGAACTTCCCAACA
>Baiyin-tick-63 Coxiella burnetii isolate Baiyin-tick-63 16S ribosomal RNA gene, partial sequence.
GTGACGGGCGGTGTGTACAAGGCCCGAGAACGTATTCACCGCGACATGCTGATTCGCGATTACTAGCGATTCCAACTTCATGGAGTCGAGTTGCAGACTCCAATCCGGACTACGAGCAGTTTTCTGGGATTAGCTCCACCTCGCGGCTTGGCAACCCTTTGTACTGCCCATTGTAGCACGTGTGTAGCCCTACCCGTAAGGGCCATGATGACTTGACATCATCCCCACCTTCCTCCGGTTTATCACCGGCAGTCTCCTTAGAGTTCCCGACTTGACTCGCTGGCAACTAAGGACGAGGGTTGCGCTCGTTACGGGACTTAACCCAACATCTCACGACACGAGCTGACGACAGCCATGCAGCACCTGTCACTCGGTTCCCGAAGGCACCAAATCATCTCTGACAAGTTCCGAGGATGTCAAGGGTAGGTAAGGTTTTTCGCGTTGCATCGAATTAAACCACATGCTCCACCGCTTGTGCGGGCCCCCGTCAATTTCTTTGAGTTTTAACCTTGCGGCCGTACTCCCCAGGCGGAGAACTTAACGCGTTAGCTTCGCTACTAAGAAGGGAACTCCCCAACA
>Baiyin-tick-65 Coxiella burnetii isolate Baiyin-tick-65 16S ribosomal RNA gene, partial sequence.
GTGACGGGCGGTGTGTACAAGGCCCGAGAACGTATTCACCGCGACATGCTGATTCGCGATTACTAGCGATTCCAACTTCATGGAGTCGAGTTGCAGACTCCAATCCGGACTACGAGCAGTTTTCTGGGATTAGCTCCACCTCGCGGCTTGGCAACCCTTTGTACTGCCCATTGTAGCACGTGTGTAGCCCTACCCGTAAGGGCCATGATGACTTGACATCATCCCCACCTTCCTCCGGTTTATCACCGGCAGTCTCCTTAGAGTTCCCGACTTGACTCGCTGGCAACTAAGGACGAGGGTTGCGCTCGTTACGGGACTTAACCCAACATCTCACGACACGAGCTGACGACAGCCATGCAGCACCTGTCACTCGGTTCCCGAAGGCACCAAATCATCTCTGACAAGTTCCGAGGATGTCAAGGGTAGGTAAGGTTTTTCGCGTTGCATCGAATTAAACCACATGCTCCACCGCTTGTGCGGGCCCCCGTCAATTTCTTTGAGTTTTAACCTTGCGGCCGTACTCCCCAGGCGGAGAACTTAACGCGTTAGCTTCGCTACTAAGAAGGGAACTCCCCAACA
>Baiyin-tick-66 Coxiella burnetii isolate Baiyin-tick-66 16S ribosomal RNA gene, partial sequence.
GTGACGGGCGGTGTGTACAAGGCCCGAGAACGTATTCACCGCGACATGCTGATTCGCGATTACTAGCGATTCCAACTTCATGGAGTCGAGTTGCAGACTCCAATCCGGACTACGAGCAGTTTTCTGGGATTAGCTCCACCTCGCGGCTTGGCAACCCTTTGTACTGCCCATTGTAGCACGTGTGTAGCCCTACCCGTAAGGGCCATGATGACTTGACATCATCCCCACCTTCCTCCGGTTTATCACCGGCAGTCTCCTTAGAGTTCCCGACTTGACTCGCTGGCAACTAAGGACGAGGGTTGCGCTCGTTACGGGACTTAACCCAACATCTCACGACACGAGCTGACGACAGCCATGCAGCACCTGTCACTCGGTTCCCGAAGGCACCAAATCATCTCTGACAAGTTCCGAGGATGTCAAGGGTAGGTAAGGTTTTTCGCGTTGCATCGAATTAAACCACATGCTCCACCGCTTGTGCGGGCCCCCGTCAATTTCTTTGAGTTTTAACCTTGCGGCCGTACTCCCCAGGCGGAGAACTTAACGCGTTAGCTTCGCTACTAAGAAGGGAACTCCCCAACA
>Baiyin-tick-68 Coxiella burnetii isolate Baiyin-tick-68 16S ribosomal RNA gene, partial sequence.
GTGACGGGCGGTGTGTACAAGGCCCGAGAACGTATTCACCGCGACATGCTGATTCGCGATTACTAGCGATTCCAACTTCATGGAGTCGAGTTGCAGACTCCAATCCGGACTACGAGCAGTTTTCTGGGATTAGCTCCACCTCGCGGCTTGGCAACCCTTTGTACTGCCCATTGTAGCACGTGTGTAGCCCTACCCGTAAGGGCCATGATGACTTGACATCATCCCCACCTTCCTCCGGTTTATCACCGGCAGTCTCCTTAGAGTTCCCGACTTGACTCGCTGGCAACTAAGGACGAGGGTTGCGCTCGTTACGGGACTTAACCCAACATCTCACGACACGAGCTGACGACAGCCATGCAGCACCTGTCACTCGGTTCCCGAAGGCACCAAATCATCTCTGACAAGTTCCGAGGATGTCAAGGGTAGGTAAGGTTTTTCGCGTTGCATCGAATTAAACCACATGCTCCACCGCTTGTGCGGGCCCCCGTCAATTTCTTTGAGTTTTAACCTTGCGGCCGTACTCCCCAGGCGGAGAACTTAACGCGTTAGCTTCGCTACTAAGAAGGGAACTCCCCAACA
>Baiyin-tick-81 Coxiella burnetii isolate Baiyin-tick-81 16S ribosomal RNA gene, partial sequence.
GTGACGGGCGGTGTGTACAAGGCCCGAGAACGTATTCACCGCGACATGCTGATTCGCGATTACTAGCGATTCCAACTTCATGGAGTCGAGTTGCAGACTCCAATCCGGACTACGAGCAGTTTTCTGGGATTAGCTCCACCTCGCGGCTTGGCAACCCTTTGTACTGCCCATTGTAGCACGTGTGTAGCCCTACCCGTAAGGGCCATGATGACTTGACATCATCCCCACCTTCCTCCGGTTTATCACCGGCAGTCTCCTTAGAGTTCCCGACTTGACTCGCTGGCAACTAAGGACGAGGGTTGCGCTCGTTACGGGACTTAACCCAACATCTCACGACACGAGCTGACGACAGCCATGCAGCACCTGTCACTCGGTTCCCGAAGGCACCAAATCATCTCTGACAAGTTCCGAGGATGTCAAGGGTAGGTAAGGTTTTTCGCGTTGCATCGAATTAAACCACATGCTCCACCGCTTGTGCGGGCCCCCGTCAATTTCTTTGAGTTTTAACCTTGCGGCCGTACTCCCCAGGCGGAGAACTTAACGCGTTAGCTTCGCTACTAAGAAGGGAACTCCCCAACA
>Baiyin-tick-87 Coxiella burnetii isolate Baiyin-tick-87 16S ribosomal RNA gene, partial sequence.
GTGACGGGCGGTGTGTACAAGGCCCGAGAACGTATTCACCGCGACATGCTGATTCGCGATTACTAGCGATTCCAACTTCATGGAGTCGAGTTGCAGACTCCAATCCGGACTACGAGCAGTTTTCTGGGATTAGCTCCACCTCGCGGCTTGGCAACCCTTTGTACTGCCCATTGTAGCACGTGTGTAGCCCTACCCGTAAGGGCCATGATGACTTGACATCATCCCCACCTTCCTCCGGTTTATCACCGGCAGTCTCCTTAGAGTTCCCGACTTGACTCGCTGGCAACTAAGGACGAGGGTTGCGCTCGTTACGGGACTTAACCCAACATCTCACGACACGAGCTGACGACAGCCATGCAGCACCTGTCACTCGGTTCCCGAAGGCACCAAATCATCTCTGACAAGTTCCGAGGATGTCAAGGGTAGGTAAGGTTTTTCGCGTTGCATCGAATTAAACCACATGCTCCACCGCTTGTGCGGGCCCCCGTCAATTTCTTTGAGTTTTAACCTTGCGGCCGTACTCCCCAGGCGGAGAACTTAACGCGTTAGCTTCGCTACTAAGAAGGGAACTCCCCAACA
>Baiyin-tick-91 Coxiella burnetii isolate Baiyin-tick-91 16S ribosomal RNA gene, partial sequence.
GTGACGGGCGGTGTGTACAAGGCCCGAGAACGTATTCACCGCGACATGCTGATTCGCGATTACTAGCGATTCCAACTTCATGGAGTCGAGTTGCAGACTCCAATCCGGACTACGAGCAGTTTTCTGGGATTAGCTCCACCTCGCGGCTTGGCAACCCTTTGTACTGCCCATTGTAGCACGTGTGTAGCCCTACCCGTAAGGGCCATGATGACTTGACATCATCCCCACCTTCCTCCGGTTTATCACCGGCAGTCTCCTTAGAGTTCCCGACTTGACTCGCTGGCAACTAAGGACGAGGGTTGCGCTCGTTACGGGACTTAACCCAACATCTCACGACACGAGCTGACGACAGCCATGCAGCACCTGTCACTCGGTTCCCGAAGGCACCAAATCATCTCTGACAAGTTCCGAGGATGTCAAGGGTAGGTAAGGTTTTTCGCGTTGCATCGAATTAAACCACATGCTCCACCGCTTGTGCGGGCCCCCGTCAATTTCTTTGAGTTTTAACCTTGCGGCCGTACTCCCCAGGCGGAGAACTTAACGCGTTAGCTTCGCTACTAAGAAGGGAACTCCCCAACA
>Baiyin-tick-100 Coxiella burnetii isolate Baiyin-tick-100 16S ribosomal RNA gene, partial sequence.
GTGACGGGCGGTGTGTACAAGGCCCGAGAACGTATTCACCGCGACATGCTGATTCGCGATTACTAGCGATTCCAACTTCATGGAGTCGAGTTGCAGACTCCAATCCGGACTACGAGCAGTTTTCTGGGATTAGCTCCACCTCGCGGCTTGGCAACCCTTTGTACTGCCCATTGTAGCACGTGTGTAGCCCTACCCGTAAGGGCCATGATGACTTGACATCATCCCCACCTTCCTCCGGTTTATCACCGGCAGTCTCCTTAGAGTTCCCGACTTGACTCGCTGGCAACTAAGGACGAGGGTTGCGCTCGTTACGGGACTTAACCCAACATCTCACGACACGAGCTGACGACAGCCATGCAGCACCTGTCACTCGGTTCCCGAAGGCACCAAATCATCTCTGACAAGTTCCGAGGATGTCAAGGGTAGGTAAGGTTTTTCGCGTTGCATCGAATTAAACCACATGCTCCACCGCTTGTGCGGGCCCCCGTCAATTTCTTTGAGTTTTAACCTTGCGGCCGTACTCCCCAGGCGGAGAACTTAACGCGTTAGCTTCGCTACTAAGAAGGGAACTCCCCAACA
>Baiyin-tick-101 Coxiella burnetii isolate Baiyin-tick-101 16S ribosomal RNA gene, partial sequence.
GTGACGGGCGGTGTGTACAAGGCCCGAGAACGTATTCACCGCGACATGCTGATTCGCGATTACTAGCGATTCCAACTTCATGGAGTCGAGTTGCAGACTCCAATCCGGACTACGAGCAGTTTTCTGGGATTAGCTCCACCTCGCGGCTTGGCAACCCTTTGTACTGCCCATTGTAGCACGTGTGTAGCCCTACCCGTAAGGGCCATGATGACTTGACATCATCCCCACCTTCCTCCGGTTTATCACCGGCAGTCTCCTTAGAGTTCCCGACTTGACTCGCTGGCAACTAAGGACGAGGGTTGCGCTCGTTACGGGACTTAACCCAACATCTCACGACACGAGCTGACGACAGCCATGCAGCACCTGTCACTCGGTTCCCGAAGGCACCAAATCATCTCTGACAAGTTCCGAGGATGTCAAGGGTAGGTAAGGTTTTTCGCGTTGCATCGAATTAAACCACATGCTCCACCGCTTGTGCGGGCCCCCGTCAATTTCTTTGAGTTTTAACCTTGCGGCCGTACTCCCCAGGCGGAGAACTTAACGCGTTAGCTTCGCTACTAAGAAGGGAACTCCCCAACA
>Baiyin-tick-106 Coxiella burnetii isolate Baiyin-tick-106 16S ribosomal RNA gene, partial sequence.
GTGACGGGCGGTGTGTACAAGGCCCGAGAACGTATTCACCGCGACATGCTGATTCGCGATTACTAGCGATTCCAACTTCATGGAGTCGAGTTGCAGACTCCAATCCGGACTACGAGCAGTTTTCTGGGATTAGCTCCACCTCGCGGCTTGGCAACCCTTTGTACTGCCCATTGTAGCACGTGTGTAGCCCTACCCGTAAGGGCCATGATGACTTGACATCATCCCCACCTTCCTCCGGTTTATCACCGGCAGTCTCCTTAGAGTTCCCGACTTGACTCGCTGGCAACTAAGGACGAGGGTTGCGCTCGTTACGGGACTTAACCCAACATCTCACGACACGAGCTGACGACAGCCATGCAGCACCTGTCACTCGGTTCCCGAAGGCACCAAATCATCTCTGACAAGTTCCGAGGATGTCAAGGGTAGGTAAGGTTTTTCGCGTTGCATCGAATTAAACCACATGCTCCACCGCTTGTGCGGGCCCCCGTCAATTTCTTTGAGTTTTAACCTTGCGGCCGTACTCCCCAGGCGGAGAACTTAACGCGTTAGCTTCGCTACTAAGAAGGGAACTCCCCAACA
>Baiyin-tick-115 Coxiella burnetii isolate Baiyin-tick-115 16S ribosomal RNA gene, partial sequence.
GTGACGGGCGGTGTGTACAAGGCCCGAGAACGTATTCACCGCGACATGCTGATTCGCGATTACTAGCGATTCCAACTTCATGGAGTCGAGTTGCAGACTCCAATCCGGACTACGAGCAGTTTTCTGGGATTAGCTCCACCTCGCGGCTTGGCAACCCTTTGTACTGCCCATTGTAGCACGTGTGTAGCCCTACCCGTAAGGGCCATGATGACTTGACATCATCCCCACCTTCCTCCGGTTTATCACCGGCAGTCTCCTTAGAGTTCCCGACTTGACTCGCTGGCAACTAAGGACGAGGGTTGCGCTCGTTACGGGACTTAACCCAACATCTCACGACACGAGCTGACGACAGCCATGCAGCACCTGTCACTCGGTTCCCGAAGGCACCAAATCATCTCTGACAAGTTCCGAGGATGTCAAGGGTAGGTAAGGTTTTTCGCGTTGCATCGAATTAAACCACATGCTCCACCGCTTGTGCGGGCCCCCGTCAATTTCTTTGAGTTTTAACCTTGCGGCCGTACTCCCCAGGCGGAGAACTTAACGCGTTAGCTTCGCTACTAAGAAGGGAACTCCCCAACA
>Baiyin-tick-123 Coxiella burnetii isolate Baiyin-tick-123 16S ribosomal RNA gene, partial sequence.
GTGACGGGCGGTGTGTACAAGGCCCGAGAACGTATTCACCGCGACATGCTGATTCGCGATTACTAGCGATTCCAACTTCATGGAGTCGAGTTGCAGACTCCAATCCGGACTACGAGCAGTTTTCTGGGATTAGCTCCACCTCGCGGCTTGGCAACCCTTTGTACTGCCCATTGTAGCACGTGTGTAGCCCTACCCGTAAGGGCCATGATGACTTGACATCATCCCCACCTTCCTCCGGTTTATCACCGGCAGTCTCCTTAGAGTTCCCGACTTGACTCGCTGGCAACTAAGGACGAGGGTTGCGCTCGTTACGGGACTTAACCCAACATCTCACGACACGAGCTGACGACAGCCATGCAGCACCTGTCACTCGGTTCCCGAAGGCACCAAATCATCTCTGACAAGTTCCGAGGATGTCAAGGGTAGGTAAGGTTTTTCGCGTTGCATCGAATTAAACCACATGCTCCACCGCTTGTGCGGGCCCCCGTCAATTTCTTTGAGTTTTAACCTTGCGGCCGTACTCCCCAGGCGGAGAACTTAACGCGTTAGCTTCGCTACTAAGAAGGGAACTCCCCAACA
>Baiyin-tick-124 Coxiella burnetii isolate Baiyin-tick-124 16S ribosomal RNA gene, partial sequence.
GTGACGGGCGGTGTGTACAAGGCCCGAGAACGTATTCACCGCGACATGCTGATTCGCGATTACTAGCGATTCCAACTTCATGGAGTCGAGTTGCAGACTCCAATCCGGACTACGAGCAGTTTTCTGGGATTAGCTCCACCTCGCGGCTTGGCAACCCTTTGTACTGCCCATTGTAGCACGTGTGTAGCCCTACCCGTAAGGGCCATGATGACTTGACATCATCCCCACCTTCCTCCGGTTTATCACCGGCAGTCTCCTTAGAGTTCCCGACTTGACTCGCTGGCAACTAAGGACGAGGGTTGCGCTCGTTACGGGACTTAACCCAACATCTCACGACACGAGCTGACGACAGCCATGCAGCACCTGTCACTCGGTTCCCGAAGGCACCAAATCATCTCTGACAAGTTCCGAGGATGTCAAGGGTAGGTAAGGTTTTTCGCGTTGCATCGAATTAAACCACATGCTCCACCGCTTGTGCGGGCCCCCGTCAATTTCTTTGAGTTTTAACCTTGCGGCCGTACTCCCCAGGCGGAGAACTTAACGCGTTAGCTTCGCTACTAAGAAGGGAACTCCCCAACA
>Baiyin-tick-125 Coxiella burnetii isolate Baiyin-tick-125 16S ribosomal RNA gene, partial sequence.
GTGACGGGCGGTGTGTACAAGGCCCGAGAACGTATTCACCGCGACATGCTGATTCGCGATTACTAGCGATTCCAACTTCATGGAGTCGAGTTGCAGACTCCAATCCGGACTACGAGCAGTTTTCTGGGATTAGCTCCACCTCGCGGCTTGGCAACCCTTTGTACTGCCCATTGTAGCACGTGTGTAGCCCTACCCGTAAGGGCCATGATGACTTGACATCATCCCCACCTTCCTCCGGTTTATCACCGGCAGTCTCCTTAGAGTTCCCGACTTGACTCGCTGGCAACTAAGGACGAGGGTTGCGCTCGTTACGGGACTTAACCCAACATCTCACGACACGAGCTGACGACAGCCATGCAGCACCTGTCACTCGGTTCCCGAAGGCACCAAATCATCTCTGACAAGTTCCGAGGATGTCAAGGGTAGGTAAGGTTTTTCGCGTTGCATCGAATTAAACCACATGCTCCACCGCTTGTGCGGGCCCCCGTCAATTTCTTTGAGTTTTAACCTTGCGGCCGTACTCCCCAGGCGGAGAACTTAACGCGTTAGCTTCGCTACTAAGAAGGGAACTCCCCAACA
>Baiyin-tick-126 Coxiella burnetii isolate Baiyin-tick-126 16S ribosomal RNA gene, partial sequence.
GTGACGGGCGGTGTGTACAAGGCCCGAGAACGTATTCACCGCGACATGCTGATTCGCGATTACTAGCGATTCCAACTTCATGGAGTCGAGTTGCAGACTCCAATCCGGACTACGAGCAGTTTTCTGGGATTAGCTCCACCTCGCGGCTTGGCAACCCTTTGTACTGCCCATTGTAGCACGTGTGTAGCCCTACCCGTAAGGGCCATGATGACTTGACATCATCCCCACCTTCCTCCGGTTTATCACCGGCAGTCTCCTTAGAGTTCCCGACTTGACTCGCTGGCAACTAAGGACGAGGGTTGCGCTCGTTACGGGACTTAACCCAACATCTCACGACACGAGCTGACGACAGCCATGCAGCACCTGTCACTCGGTTCCCGAAGGCACCAAATCATCTCTGACAAGTTCCGAGGATGTCAAGGGTAGGTAAGGTTTTTCGCGTTGCATCGAATTAAACCACATGCTCCACCGCTTGTGCGGGCCCCCGTCAATTTCTTTGAGTTTTAACCTTGCGGCCGTACTCCCCAGGCGGAGAACTTAACGCGTTAGCTTCGCTACTAAGAAGGGAACTCCCCAACA
>Baiyin-tick-128 Coxiella burnetii isolate Baiyin-tick-128 16S ribosomal RNA gene, partial sequence.
GTGACGGGCGGTGTGTACAAGGCCCGAGAACGTATTCACCGCGACATGCTGATTCGCGATTACTAGCGATTCCAACTTCATGGAGTCGAGTTGCAGACTCCAATCCGGACTACGAGCAGTTTTCTGGGATTAGCTCCACCTCGCGGCTTGGCAACCCTTTGTACTGCCCATTGTAGCACGTGTGTAGCCCTACCCGTAAGGGCCATGATGACTTGACATCATCCCCACCTTCCTCCGGTTTATCACCGGCAGTCTCCTTAGAGTTCCCGACTTGACTCGCTGGCAACTAAGGACGAGGGTTGCGCTCGTTACGGGACTTAACCCAACATCTCACGACACGAGCTGACGACAGCCATGCAGCACCTGTCACTCGGTTCCCGAAGGCACCAAATCATCTCTGACAAGTTCCGAGGATGTCAAGGGTAGGTAAGGTTTTTCGCGTTGCATCGAATTAAACCACATGCTCCACCGCTTGTGCGGGCCCCCGTCAATTTCTTTGAGTTTTAACCTTGCGGCCGTACTCCCCAGGCGGAGAACTTAACGCGTTAGCTTCGCTACTAAGAAGGGAACTCCCCAACA
>Baiyin-tick-129 Coxiella burnetii isolate Baiyin-tick-129 16S ribosomal RNA gene, partial sequence.
GTGACGGGCGGTGTGTACAAGGCCCGAGAACGTATTCACCGCGACATGCTGATTCGCGATTACTAGCGATTCCAACTTCATGGAGTCGAGTTGCAGACTCCAATCCGGACTACGAGCAGTTTTCTGGGATTAGCTCCACCTCGCGGCTTGGCAACCCTTTGTACTGCCCATTGTAGCACGTGTGTAGCCCTACCCGTAAGGGCCATGATGACTTGACATCATCCCCACCTTCCTCCGGTTTATCACCGGCAGTCTCCTTAGAGTTCCCGACTTGACTCGCTGGCAACTAAGGACGAGGGTTGCGCTCGTTACGGGACTTAACCCAACATCTCACGACACGAGCTGACGACAGCCATGCAGCACCTGTCACTCGGTTCCCGAAGGCACCAAATCATCTCTGACAAGTTCCGAGGATGTCAAGGGTAGGTAAGGTTTTTCGCGTTGCATCGAATTAAACCACATGCTCCACCGCTTGTGCGGGCCCCCGTCAATTTCTTTGAGTTTTAACCTTGCGGCCGTACTCCCCAGGCGGAGAACTTAACGCGTTAGCTTCGCTACTAAGAAGGGAACTCCCCAACA
>Baiyin-tick-131 Coxiella burnetii isolate Baiyin-tick-131 16S ribosomal RNA gene, partial sequence.
GTGACGGGCGGTGTGTACAAGGCCCGAGAACGTATTCACCGCGACATGCTGATTCGCGATTACTAGCGATTCCAACTTCATGGAGTCGAGTTGCAGACTCCAATCCGGACTACGAGCAGTTTTCTGGGATTAGCTCCACCTCGCGGCTTGGCAACCCTTTGTACTGCCCATTGTAGCACGTGTGTAGCCCTACCCGTAAGGGCCATGATGACTTGACATCATCCCCACCTTCCTCCGGTTTATCACCGGCAGTCTCCTTAGAGTTCCCGACTTGACTCGCTGGCAACTAAGGACGAGGGTTGCGCTCGTTACGGGACTTAACCCAACATCTCACGACACGAGCTGACGACAGCCATGCAGCACCTGTCACTCGGTTCCCGAAGGCACCAAATCATCTCTGACAAGTTCCGAGGATGTCAAGGGTAGGTAAGGTTTTTCGCGTTGCATCGAATTAAACCACATGCTCCACCGCTTGTGCGGGCCCCCGTCAATTTCTTTGAGTTTTAACCTTGCGGCCGTACTCCCCAGGCGGAGAACTTAACGCGTTAGCTTCGCTACTAAGAAGGGAACTCCCCAACA
>Baiyin-tick-132 Coxiella burnetii isolate Baiyin-tick-132 16S ribosomal RNA gene, partial sequence.
GTGACGGGCGGTGTGTACAAGGCCCGAGAACGTATTCACCGCGACATGCTGATTCGCGATTACTAGCGATTCCAACTTCATGGAGTCGAGTTGCAGACTCCAATCCGGACTACGAGCAGTTTTCTGGGATTAGCTCCACCTCGCGGCTTGGCAACCCTTTGTACTGCCCATTGTAGCACGTGTGTAGCCCTACCCGTAAGGGCCATGATGACTTGACATCATCCCCACCTTCCTCCGGTTTATCACCGGCAGTCTCCTTAGAGTTCCCGACTTGACTCGCTGGCAACTAAGGACGAGGGTTGCGCTCGTTACGGGACTTAACCCAACATCTCACGACACGAGCTGACGACAGCCATGCAGCACCTGTCACTCGGTTCCCGAAGGCACCAAATCATCTCTGACAAGTTCCGAGGATGTCAAGGGTAGGTAAGGTTTTTCGCGTTGCATCGAATTAAACCACATGCTCCACCGCTTGTGCGGGCCCCCGTCAATTTCTTTGAGTTTTAACCTTGCGGCCGTACTCCCCAGGCGGAGAACTTAACGCGTTAGCTTCGCTACTAAGAAGGGAACTCCCCAACA
>Baiyin-tick-133 Coxiella burnetii isolate Baiyin-tick-133 16S ribosomal RNA gene, partial sequence.
GTGACGGGCGGTGTGTACAAGGCCCGAGAACGTATTCACCGCGACATGCTGATTCGCGATTACTAGCGATTCCAACTTCATGGAGTCGAGTTGCAGACTCCAATCCGGACTACGAGCAGTTTTCTGGGATTAGCTCCACCTCGCGGCTTGGCAACCCTTTGTACTGCCCATTGTAGCACGTGTGTAGCCCTACCCGTAAGGGCCATGATGACTTGACATCATCCCCACCTTCCTCCGGTTTATCACCGGCAGTCTCCTTAGAGTTCCCGACTTGACTCGCTGGCAACTAAGGACGAGGGTTGCGCTCGTTACGGGACTTAACCCAACATCTCACGACACGAGCTGACGACAGCCATGCAGCACCTGTCACTCGGTTCCCGAAGGCACCAAATCATCTCTGACAAGTTCCGAGGATGTCAAGGGTAGGTAAGGTTTTTCGCGTTGCATCGAATTAAACCACATGCTCCACCGCTTGTGCGGGCCCCCGTCAATTTCTTTGAGTTTTAACCTTGCGGCCGTACTCCCCAGGCGGAGAACTTAACGCGTTAGCTTCGCTACTAAGAAGGGAACTCCCCAACA
>Baiyin-tick-136 Coxiella burnetii isolate Baiyin-tick-136 16S ribosomal RNA gene, partial sequence.
GTGACGGGCGGTGTGTACAAGGCCCGAGAACGTATTCACCGCGACATGCTGATTCGCGATTACTAGCGATTCCAACTTCATGGAGTCGAGTTGCAGACTCCAATCCGGACTACGAGCAGTTTTCTGGGATTAGCTCCACCTCGCGGCTTGGCAACCCTTTGTACTGCCCATTGTAGCACGTGTGTAGCCCTACCCGTAAGGGCCATGATGACTTGACATCATCCCCACCTTCCTCCGGTTTATCACCGGCAGTCTCCTTAGAGTTCCCGACTTGACTCGCTGGCAACTAAGGACGAGGGTTGCGCTCGTTACGGGACTTAACCCAACATCTCACGACACGAGCTGACGACAGCCATGCAGCACCTGTCACTCGGTTCCCGAAGGCACCAAATCATCTCTGACAAGTTCCGAGGATGTCAAGGGTAGGTAAGGTTTTTCGCGTTGCATCGAATTAAACCACATGCTCCACCGCTTGTGCGGGCCCCCGTCAATTTCTTTGAGTTTTAACCTTGCGGCCGTACTCCCCAGGCGGAGAACTTAACGCGTTAGCTTCGCTACTAAGAAGGGAACTCCCCAACA
>Baiyin-tick-138 Coxiella burnetii isolate Baiyin-tick-138 16S ribosomal RNA gene, partial sequence.
GTGACGGGCGGTGTGTACAAGGCCCGAGAACGTATTCACCGCGACATGCTGATTCGCGATTACTAGCGATTCCAACTTCATGGAGTCGAGTTGCAGACTCCAATCCGGACTACGAGCAGTTTTCTGGGATTAGCTCCACCTCGCGGCTTGGCAACCCTTTGTACTGCCCATTGTAGCACGTGTGTAGCCCTACCCGTAAGGGCCATGATGACTTGACATCATCCCCACCTTCCTCCGGTTTATCACCGGCAGTCTCCTTAGAGTTCCCGACTTGACTCGCTGGCAACTAAGGACGAGGGTTGCGCTCGTTACGGGACTTAACCCAACATCTCACGACACGAGCTGACGACAGCCATGCAGCACCTGTCACTCGGTTCCCGAAGGCACCAAATCATCTCTGACAAGTTCCGAGGATGTCAAGGGTAGGTAAGGTTTTTCGCGTTGCATCGAATTAAACCACATGCTCCACCGCTTGTGCGGGCCCCCGTCAATTTCTTTGAGTTTTAACCTTGCGGCCGTACTCCCCAGGCGGAGAACTTAACGCGTTAGCTTCGCTACTAAGAAGGGAACTCCCCAACA
>Baiyin-tick-141 Coxiella burnetii isolate Baiyin-tick-141 16S ribosomal RNA gene, partial sequence.
GTGACGGGCGGTGTGTACAAGGCCCGAGAACGTATTCACCGCGACATGCTGATTCGCGATTACTAGCGATTCCAACTTCATGGAGTCGAGTTGCAGACTCCAATCCGGACTACGAGCAGTTTTCTGGGATTAGCTCCACCTCGCGGCTTGGCAACCCTTTGTACTGCCCATTGTAGCACGTGTGTAGCCCTACCCGTAAGGGCCATGATGACTTGACATCATCCCCACCTTCCTCCGGTTTATCACCGGCAGTCTCCTTAGAGTTCCCGACTTGACTCGCTGGCAACTAAGGACGAGGGTTGCGCTCGTTACGGGACTTAACCCAACATCTCACGACACGAGCTGACGACAGCCATGCAGCACCTGTCACTCGGTTCCCGAAGGCACCAAATCATCTCTGACAAGTTCCGAGGATGTCAAGGGTAGGTAAGGTTTTTCGCGTTGCATCGAATTAAACCACATGCTCCACCGCTTGTGCGGGCCCCCGTCAATTTCTTTGAGTTTTAACCTTGCGGCCGTACTCCCCAGGCGGAGAACTTAACGCGTTAGCTTCGCTACTAAGAAGGGAACTCCCCAACA
>Baiyin-tick-142 Coxiella burnetii isolate Baiyin-tick-142 16S ribosomal RNA gene, partial sequence.
GTGACGGGCGGTGTGTACAAGGCCCGAGAACGTATTCACCGCGACATGCTGATTCGCGATTACTAGCGATTCCAACTTCATGGAGTCGAGTTGCAGACTCCAATCCGGACTACGAGCAGTTTTCTGGGATTAGCTCCACCTCGCGGCTTGGCAACCCTTTGTACTGCCCATTGTAGCACGTGTGTAGCCCTACCCGTAAGGGCCATGATGACTTGACATCATCCCCACCTTCCTCCGGTTTATCACCGGCAGTCTCCTTAGAGTTCCCGACTTGACTCGCTGGCAACTAAGGACGAGGGTTGCGCTCGTTACGGGACTTAACCCAACATCTCACGACACGAGCTGACGACAGCCATGCAGCACCTGTCACTCGGTTCCCGAAGGCACCAAATCATCTCTGACAAGTTCCGAGGATGTCAAGGGTAGGTAAGGTTTTTCGCGTTGCATCGAATTAAACCACATGCTCCACCGCTTGTGCGGGCCCCCGTCAATTTCTTTGAGTTTTAACCTTGCGGCCGTACTCCCCAGGCGGAGAACTTAACGCGTTAGCTTCGCTACTAAGAAGGGAACTCCCCAACA
>Baiyin-tick-154 Coxiella burnetii isolate Baiyin-tick-154 16S ribosomal RNA gene, partial sequence.
GTGACGGGCGGTGTGTACAAGGCCCGAGAACGTATTCACCGCGACATGCTGATTCGCGATTACTAGCGATTCCAACTTCATGGAGTCGAGTTGCAGACTCCAATCCGGACTACGAGCAGTTTTCTGGGATTAGCTCCACCTCGCGGCTTGGCAACCCTTTGTACTGCCCATTGTAGCACGTGTGTAGCCCTACCCGTAAGGGCCATGATGACTTGACATCATCCCCACCTTCCTCCGGTTTATCACCGGCAGTCTCCTTAGAGTTCCCGACTTGACTCGCTGGCAACTAAGGACGAGGGTTGCGCTCGTTACGGGACTTAACCCAACATCTCACGACACGAGCTGACGACAGCCATGCAGCACCTGTCACTCGGTTCCCGAAGGCACCAAATCATCTCTGACAAGTTCCGAGGATGTCAAGGGTAGGTAAGGTTTTTCGCGTTGCATCGAATTAAACCACATGCTCCACCGCTTGTGCGGGCCCCCGTCAATTTCTTTGAGTTTTAACCTTGCGGCCGTACTCCCCAGGCGGAGAACTTAACGCGTTAGCTTCGCTACTAAGAAGGGAACTCCCCAACA
>Baiyin-tick-164 Coxiella burnetii isolate Baiyin-tick-164 16S ribosomal RNA gene, partial sequence.
GTGACGGGCGGTGTGTACAAGGCCCGAGAACGTATTCACCGCGACATGCTGATTCGCGATTACTAGCGATTCCAACTTCATGGAGTCGAGTTGCAGACTCCAATCCGGACTACGAGCAGTTTTCTGGGATTAGCTCCACCTCGCGGCTTGGCAACCCTTTGTACTGCCCATTGTAGCACGTGTGTAGCCCTACCCGTAAGGGCCATGATGACTTGACATCATCCCCACCTTCCTCCGGTTTATCACCGGCAGTCTCCTTAGAGTTCCCGACTTGACTCGCTGGCAACTAAGGACGAGGGTTGCGCTCGTTACGGGACTTAACCCAACATCTCACGACACGAGCTGACGACAGCCATGCAGCACCTGTCACTCGGTTCCCGAAGGCACCAAATCATCTCTGACAAGTTCCGAGGATGTCAAGGGTAGGTAAGGTTTTTCGCGTTGCATCGAATTAAACCACATGCTCCACCGCTTGTGCGGGCCCCCGTCAATTTCTTTGAGTTTTAACCTTGCGGCCGTACTCCCCAGGCGGAGAACTTAACGCGTTAGCTTCGCTACTAAGAAGGGAACTCCCCAACA
>Baiyin-tick-161 Coxiella burnetii isolate Baiyin-tick-161 16S ribosomal RNA gene, partial sequence.
GTGACGGGCGGTGTGTACAAGGCCCGAGAACGTATTCACCGCGACATGCTGATTCGCGATTACTAGCGATTCCAACTTCATGGAGTCGAGTTGCAGACTCCAATCCGGACTACGAGCAGTTTTCTGGGATTAGCTCCACCTCGCGGCTTGGCAACCCTTTGTACTGCCCATTGTAGCACGTGTGTAGCCCTACCCGTAAGGGCCATGATGACTTGACATCATCCCCACCTTCCTCCGGTTTATCACCGGCAGTCTCCTTAGAGTTCCCGACTTGACTCGCTGGCAACTAAGGACGAGGGTTGCGCTCGTTACGGGACTTAACCCAACATCTCACGACACGAGCTGACGACAGCCATGCAGCACCTGTCACTCGGTTCCCGAAGGCACCAAATCATCTCTGACAAGTTCCGAGGATGTCAAGGGTAGGTAAGGTTTTTCGCGTTGCATCGAATTAAACCACATGCTCCACCGCTTGTGCGGGCCCCCGTCAATTTCTTTGAGTTTTAACCTTGCGGCCGTACTCCCCAGGCGGAGAACTTAACGCGTTAGCTTCGCTACTAAGAAGGGAACTCCCCAACA
>Baiyin-tick-175 Coxiella burnetii isolate Baiyin-tick-175 16S ribosomal RNA gene, partial sequence.
GTGACGGGCGGTGTGTACAAGGCCCGAGAACGTATTCACCGCGACATGCTGATTCGCGATTACTAGCGATTCCAACTTCATGGAGTCGAGTTGCAGACTCCAATCCGGACTACGAGCAGTTTTCTGGGATTAGCTCCACCTCGCGGCTTGGCAACCCTTTGTACTGCCCATTGTAGCACGTGTGTAGCCCTACCCGTAAGGGCCATGATGACTTGACATCATCCCCACCTTCCTCCGGTTTATCACCGGCAGTCTCCTTAGAGTTCCCGACTTGACTCGCTGGCAACTAAGGACGAGGGTTGCGCTCGTTACGGGACTTAACCCAACATCTCACGACACGAGCTGACGACAGCCATGCAGCACCTGTCACTCGGTTCCCGAAGGCACCAAATCATCTCTGACAAGTTCCGAGGATGTCAAGGGTAGGTAAGGTTTTTCGCGTTGCATCGAATTAAACCACATGCTCCACCGCTTGTGCGGGCCCCCGTCAATTTCTTTGAGTTTTAACCTTGCGGCCGTACTCCCCAGGCGGAGAACTTAACGCGTTAGCTTCGCTACTAAGAAGGGAACTTCCCAACA
>Baiyin-tick-181 Coxiella burnetii isolate Baiyin-tick-181 16S ribosomal RNA gene, partial sequence.
GTGACGGGCGGTGTGTACAAGGCCCGAGAACGTATTCACCGCGACATGCTGATTCGCGATTACTAGCGATTCCAACTTCATGGAGTCGAGTTGCAGACTCCAATCCGGACTACGAGCAGTTTTCTGGGATTAGCTCCACCTCGCGGCTTGGCAACCCTTTGTACTGCCCATTGTAGCACGTGTGTAGCCCTACCCGTAAGGGCCATGATGACTTGACATCATCCCCACCTTCCTCCGGTTTATCACCGGCAGTCTCCTTAGAGTTCCCGACTTGACTCGCTGGCAACTAAGGACGAGGGTTGCGCTCGTTACGGGACTTAACCCAACATCTCACGACACGAGCTGACGACAGCCATGCAGCACCTGTCACTCGGTTCCCGAAGGCACCAAATCATCTCTGACAAGTTCCGAGGATGTCAAGGGTAGGTAAGGTTTTTCGCGTTGCATCGAATTAAACCACATGCTCCACCGCTTGTGCGGGCCCCCGTCAATTTCTTTGAGTTTTAACCTTGCGGCCGTACTCCCCAGGCGGAGAACTTAACGCGTTAGCTTCGCTACTAAGAAGGGAACTCCCCAACA
>Baiyin-tick-184 Coxiella burnetii isolate Baiyin-tick-184 16S ribosomal RNA gene, partial sequence.
GTGACGGGCGGTGTGTACAAGGCCCGAGAACGTATTCACCGCGACATGCTGATTCGCGATTACTAGCGATTCCAACTTCATGGAGTCGAGTTGCAGACTCCAATCCGGACTACGAGCAGTTTTCTGGGATTAGCTCCACCTCGCGGCTTGGCAACCCTTTGTACTGCCCATTGTAGCACGTGTGTAGCCCTACCCGTAAGGGCCATGATGACTTGACATCATCCCCACCTTCCTCCGGTTTATCACCGGCAGTCTCCTTAGAGTTCCCGACTTGACTCGCTGGCAACTAAGGACGAGGGTTGCGCTCGTTACGGGACTTAACCCAACATCTCACGACACGAGCTGACGACAGCCATGCAGCACCTGTCACTCGGTTCCCGAAGGCACCAAATCATCTCTGACAAGTTCCGAGGATGTCAAGGGTAGGTAAGGTTTTTCGCGTTGCATCGAATTAAACCACATGCTCCACCGCTTGTGCGGGCCCCCGTCAATTTCTTTGAGTTTTAACCTTGCGGCCGTACTCCCCAGGCGGAGAACTTAACGCGTTAGCTTCGCTACTAAGAAGGGAACTCCCCAACA
